# Supplementary material for: Comprehensive transcriptome profiling of BET inhibitor-treated HepG2 cells
Source: PLoS One. 2022 Apr 29;17(4):e0266966. doi: 10.1371/journal.pone.0266966 (PMC9053788; doi:10.1371/journal.pone.0266966)
Supplement: S10 Table — (XLSX) [file pone.0266966.s016.xlsx]

## Sheet: Sheet1
S10 Table. Pearson correlation coefficients (PCC) value of DElncRNA-DEmRNA pairs in Module 1
	AC007099.1	AC007240.3	AC007493.1	AC008945.2	AC012065.2	AC015917.2	AC020656.2	AC026462.3	AC093001.2	AC099344.1	AC124067.4	AJ009632.2	AL121894.3	AL161663.2	AL354743.2	AL354861.3	AL590004.3	AL606970.1	CASC19	HAGLR	HNF1A-AS1	HNF4A-AS1	HS1BP3-IT1	LINC00242	LINC00261	LINC01146	LINC01348	LINC01819	LINC01948	LINC02348	LINC02413	LINC02481	LINC02535	LINC02675	LNCAROD	MIR3142HG	NPSR1-AS1	PART1	PRR7-AS1	TUSC8	UICLM
ABCC2	0.875	0.909	0.973	0.906	0.886	0.957	0.96	0.945	0.934	0.935	0.981	0.887	0.835	0.95	0.978	0.925	0.972	0.875	0.982	0.97	0.942	0.852	0.926	0.943	0.978	0.971	0.937	0.915	0.941	0.864	0.952	0.924	0.852	0.861	0.966	0.962	0.97	0.956	0.932	0.957	0.878
AC005077.4	0.861	0.878	0.955	0.87	0.923	0.954	0.943	0.958	0.928	0.902	0.954	0.859	0.854	0.946	0.987	0.893	0.932	0.877	0.972	0.952	0.954	0.826	0.931	0.945	0.96	0.966	0.939	0.859	0.913	0.849	0.964	0.947	0.879	0.822	0.956	0.975	0.933	0.932	0.929	0.936	0.898
AC073111.3	0.831	0.824	0.934	0.817	0.789	0.867	0.864	0.865	0.908	0.853	0.919	0.922	0.82	0.926	0.907	0.883	0.926	0.734	0.908	0.926	0.904	0.886	0.786	0.82	0.926	0.923	0.865	0.89	0.933	0.72	0.914	0.889	0.699	0.823	0.9	0.889	0.93	0.869	0.82	0.879	0.814
AC111000.2	0.603	0.719	0.818	0.791	0.584	0.782	0.756	0.813	0.785	0.8	0.862	0.886	0.868	0.859	0.804	0.84	0.821	0.65	0.823	0.814	0.835	0.689	0.731	0.749	0.881	0.841	0.748	0.912	0.788	0.665	0.801	0.834	0.537	0.755	0.821	0.807	0.848	0.797	0.77	0.797	0.757
ACSL5	0.845	0.915	0.958	0.895	0.866	0.945	0.949	0.945	0.952	0.942	0.967	0.89	0.842	0.961	0.971	0.907	0.968	0.846	0.973	0.972	0.945	0.834	0.915	0.929	0.98	0.973	0.922	0.922	0.928	0.828	0.939	0.923	0.803	0.859	0.959	0.959	0.984	0.942	0.92	0.972	0.86
ACSM2A	0.797	0.842	0.891	0.885	0.718	0.86	0.877	0.885	0.794	0.871	0.889	0.847	0.789	0.891	0.878	0.856	0.866	0.809	0.906	0.895	0.822	0.819	0.794	0.835	0.936	0.91	0.829	0.931	0.857	0.769	0.849	0.876	0.736	0.92	0.93	0.832	0.931	0.892	0.825	0.853	0.816
ACSM2B	0.765	0.837	0.923	0.859	0.823	0.896	0.877	0.914	0.947	0.872	0.959	0.91	0.931	0.932	0.942	0.907	0.941	0.759	0.932	0.93	0.941	0.783	0.87	0.905	0.94	0.939	0.899	0.908	0.906	0.772	0.921	0.937	0.717	0.758	0.901	0.954	0.918	0.874	0.902	0.92	0.865
ACSS1	0.876	0.876	0.97	0.89	0.88	0.949	0.915	0.935	0.908	0.938	0.984	0.844	0.838	0.921	0.965	0.947	0.934	0.821	0.965	0.962	0.905	0.909	0.897	0.921	0.961	0.953	0.935	0.901	0.947	0.849	0.926	0.922	0.844	0.865	0.949	0.923	0.954	0.935	0.919	0.9	0.843
ACY3	0.793	0.876	0.929	0.875	0.799	0.904	0.85	0.902	0.87	0.884	0.962	0.847	0.879	0.905	0.925	0.923	0.924	0.778	0.932	0.935	0.856	0.802	0.864	0.907	0.945	0.931	0.885	0.935	0.905	0.769	0.878	0.902	0.726	0.807	0.904	0.935	0.916	0.894	0.878	0.876	0.857
ADAT2	0.879	0.908	0.945	0.878	0.855	0.893	0.969	0.903	0.908	0.875	0.908	0.896	0.786	0.941	0.942	0.846	0.974	0.894	0.958	0.941	0.905	0.796	0.852	0.895	0.95	0.963	0.877	0.908	0.907	0.8	0.927	0.897	0.813	0.863	0.953	0.946	0.953	0.934	0.871	0.969	0.869
ADGRG3	0.899	0.937	0.947	0.841	0.903	0.921	0.956	0.925	0.901	0.92	0.926	0.836	0.765	0.906	0.948	0.89	0.93	0.873	0.974	0.966	0.888	0.88	0.869	0.891	0.953	0.965	0.885	0.925	0.913	0.853	0.91	0.892	0.833	0.897	0.963	0.934	0.967	0.954	0.916	0.94	0.834
ADH4	0.892	0.907	0.971	0.871	0.894	0.934	0.957	0.927	0.912	0.891	0.957	0.893	0.827	0.935	0.967	0.91	0.966	0.892	0.982	0.961	0.929	0.846	0.892	0.922	0.965	0.974	0.916	0.921	0.93	0.85	0.953	0.919	0.848	0.848	0.961	0.975	0.945	0.953	0.921	0.942	0.896
ADH6	0.877	0.887	0.976	0.907	0.869	0.94	0.954	0.935	0.93	0.935	0.978	0.891	0.838	0.933	0.967	0.92	0.975	0.842	0.973	0.966	0.923	0.879	0.891	0.928	0.965	0.961	0.923	0.92	0.96	0.86	0.94	0.92	0.833	0.873	0.958	0.933	0.969	0.946	0.913	0.943	0.85
ADM2	0.688	0.784	0.804	0.731	0.801	0.833	0.755	0.84	0.851	0.748	0.88	0.778	0.867	0.781	0.854	0.83	0.796	0.664	0.852	0.856	0.845	0.725	0.829	0.859	0.825	0.833	0.847	0.811	0.804	0.744	0.835	0.853	0.654	0.619	0.794	0.893	0.788	0.765	0.883	0.778	0.83
AGPAT2	0.777	0.826	0.896	0.853	0.838	0.88	0.838	0.909	0.947	0.86	0.941	0.854	0.913	0.888	0.929	0.873	0.907	0.681	0.901	0.931	0.885	0.835	0.841	0.906	0.896	0.903	0.901	0.86	0.93	0.746	0.889	0.935	0.699	0.76	0.874	0.901	0.908	0.822	0.871	0.877	0.825
AGXT	0.794	0.816	0.895	0.889	0.817	0.92	0.842	0.909	0.849	0.823	0.929	0.816	0.867	0.91	0.934	0.858	0.854	0.816	0.91	0.898	0.895	0.767	0.912	0.936	0.928	0.909	0.947	0.799	0.844	0.758	0.915	0.923	0.825	0.753	0.897	0.922	0.865	0.846	0.88	0.833	0.923
AIFM3	0.726	0.802	0.848	0.896	0.738	0.829	0.876	0.856	0.917	0.86	0.906	0.856	0.831	0.914	0.875	0.881	0.918	0.746	0.866	0.858	0.882	0.727	0.819	0.837	0.892	0.874	0.848	0.888	0.847	0.731	0.836	0.885	0.689	0.783	0.884	0.849	0.927	0.821	0.861	0.931	0.785
AKR1D1	0.859	0.89	0.956	0.909	0.883	0.929	0.934	0.953	0.946	0.899	0.963	0.896	0.895	0.957	0.979	0.904	0.96	0.835	0.966	0.964	0.929	0.843	0.89	0.941	0.965	0.971	0.931	0.912	0.944	0.807	0.946	0.969	0.812	0.851	0.959	0.961	0.959	0.914	0.909	0.946	0.898
AL390726.5	0.71	0.816	0.905	0.783	0.846	0.91	0.849	0.924	0.858	0.921	0.929	0.765	0.863	0.859	0.928	0.876	0.876	0.767	0.918	0.895	0.871	0.726	0.887	0.892	0.907	0.908	0.827	0.862	0.856	0.836	0.863	0.873	0.761	0.75	0.871	0.93	0.867	0.907	0.886	0.877	0.771
ALDH8A1	0.554	0.664	0.799	0.794	0.689	0.78	0.736	0.824	0.895	0.837	0.894	0.779	0.961	0.851	0.837	0.889	0.823	0.584	0.807	0.791	0.866	0.643	0.78	0.794	0.841	0.833	0.807	0.829	0.759	0.656	0.768	0.881	0.574	0.614	0.777	0.832	0.82	0.739	0.854	0.836	0.706
ALPK2	0.833	0.857	0.921	0.76	0.86	0.902	0.911	0.904	0.784	0.884	0.895	0.813	0.691	0.852	0.907	0.873	0.899	0.868	0.919	0.89	0.833	0.818	0.835	0.825	0.893	0.882	0.763	0.899	0.924	0.9	0.894	0.828	0.83	0.891	0.926	0.886	0.892	0.961	0.823	0.871	0.777
AMER1	0.876	0.883	0.986	0.899	0.881	0.949	0.944	0.941	0.925	0.934	0.979	0.878	0.863	0.947	0.979	0.929	0.961	0.858	0.985	0.968	0.935	0.871	0.901	0.933	0.981	0.984	0.94	0.913	0.935	0.843	0.947	0.935	0.849	0.855	0.961	0.959	0.958	0.953	0.927	0.936	0.872
ANG	0.883	0.911	0.973	0.887	0.887	0.95	0.966	0.962	0.919	0.935	0.958	0.886	0.835	0.927	0.977	0.884	0.954	0.858	0.99	0.982	0.923	0.885	0.893	0.936	0.972	0.978	0.913	0.927	0.954	0.879	0.951	0.93	0.839	0.901	0.973	0.943	0.973	0.961	0.918	0.943	0.865
ANGPTL8	0.797	0.817	0.94	0.89	0.87	0.921	0.876	0.929	0.91	0.944	0.966	0.789	0.879	0.955	0.962	0.957	0.912	0.809	0.923	0.906	0.902	0.802	0.901	0.901	0.95	0.937	0.914	0.848	0.882	0.771	0.886	0.942	0.838	0.811	0.924	0.922	0.927	0.899	0.893	0.911	0.811
ANTXR1	0.869	0.878	0.937	0.807	0.84	0.896	0.95	0.877	0.803	0.908	0.897	0.811	0.677	0.866	0.902	0.877	0.914	0.907	0.944	0.903	0.847	0.828	0.837	0.831	0.924	0.921	0.809	0.909	0.88	0.886	0.88	0.814	0.853	0.9	0.94	0.884	0.92	0.977	0.863	0.902	0.777
ANXA2	0.876	0.899	0.977	0.92	0.864	0.949	0.951	0.944	0.936	0.944	0.98	0.888	0.853	0.956	0.975	0.926	0.963	0.85	0.983	0.975	0.936	0.881	0.903	0.933	0.987	0.982	0.945	0.924	0.939	0.838	0.943	0.936	0.833	0.88	0.969	0.944	0.982	0.947	0.927	0.947	0.87
AOC3	0.867	0.89	0.951	0.9	0.887	0.907	0.916	0.899	0.92	0.878	0.956	0.846	0.846	0.938	0.957	0.914	0.974	0.862	0.945	0.934	0.889	0.784	0.892	0.934	0.943	0.949	0.922	0.878	0.912	0.775	0.91	0.918	0.831	0.792	0.926	0.97	0.923	0.907	0.891	0.939	0.88
AP1M2	0.825	0.871	0.954	0.861	0.878	0.943	0.944	0.951	0.956	0.929	0.959	0.903	0.857	0.962	0.975	0.902	0.952	0.834	0.965	0.955	0.976	0.831	0.909	0.91	0.968	0.966	0.912	0.894	0.926	0.837	0.959	0.934	0.811	0.834	0.952	0.959	0.963	0.934	0.917	0.962	0.856
APOBEC3C	0.855	0.857	0.955	0.874	0.888	0.926	0.908	0.919	0.939	0.925	0.975	0.856	0.838	0.941	0.96	0.954	0.95	0.806	0.94	0.94	0.92	0.873	0.888	0.898	0.944	0.936	0.918	0.881	0.944	0.811	0.922	0.924	0.824	0.831	0.935	0.927	0.95	0.911	0.9	0.924	0.826
APOF	0.819	0.86	0.953	0.862	0.816	0.928	0.929	0.936	0.909	0.935	0.956	0.926	0.83	0.943	0.945	0.908	0.942	0.808	0.952	0.949	0.94	0.87	0.868	0.873	0.967	0.945	0.873	0.932	0.945	0.843	0.941	0.909	0.771	0.894	0.953	0.907	0.973	0.941	0.877	0.928	0.822
APOL1	0.83	0.9	0.943	0.907	0.888	0.948	0.936	0.941	0.944	0.948	0.968	0.814	0.844	0.948	0.973	0.917	0.944	0.859	0.965	0.949	0.93	0.792	0.944	0.948	0.968	0.965	0.944	0.88	0.883	0.826	0.911	0.921	0.846	0.814	0.944	0.961	0.958	0.928	0.947	0.964	0.854
APOL3	0.778	0.772	0.9	0.82	0.91	0.874	0.867	0.918	0.938	0.866	0.911	0.771	0.908	0.885	0.949	0.87	0.886	0.744	0.907	0.886	0.896	0.788	0.841	0.893	0.878	0.918	0.889	0.803	0.875	0.775	0.882	0.951	0.802	0.723	0.879	0.917	0.866	0.837	0.902	0.895	0.802
APOL6	0.916	0.919	0.965	0.897	0.896	0.948	0.949	0.926	0.89	0.871	0.956	0.883	0.803	0.932	0.968	0.89	0.954	0.912	0.975	0.963	0.916	0.846	0.92	0.95	0.964	0.959	0.944	0.883	0.931	0.845	0.962	0.913	0.882	0.851	0.961	0.969	0.937	0.943	0.906	0.918	0.93
AREG	0.773	0.832	0.924	0.877	0.852	0.907	0.857	0.919	0.898	0.9	0.951	0.775	0.918	0.887	0.947	0.891	0.902	0.772	0.934	0.919	0.869	0.766	0.886	0.942	0.927	0.94	0.916	0.859	0.866	0.782	0.869	0.924	0.784	0.747	0.886	0.94	0.885	0.876	0.913	0.884	0.836
ARSI	0.84	0.896	0.952	0.847	0.867	0.959	0.911	0.941	0.892	0.909	0.959	0.87	0.831	0.953	0.965	0.92	0.908	0.871	0.971	0.956	0.95	0.836	0.928	0.91	0.985	0.97	0.925	0.898	0.887	0.825	0.952	0.916	0.831	0.837	0.954	0.973	0.941	0.946	0.923	0.91	0.897
ART4	0.88	0.898	0.93	0.881	0.855	0.914	0.933	0.924	0.931	0.848	0.938	0.937	0.83	0.935	0.947	0.875	0.942	0.827	0.951	0.961	0.934	0.88	0.867	0.907	0.945	0.942	0.921	0.91	0.948	0.81	0.959	0.935	0.785	0.861	0.954	0.931	0.958	0.894	0.893	0.921	0.911
ASB2	0.78	0.908	0.872	0.805	0.803	0.921	0.895	0.902	0.77	0.905	0.882	0.743	0.68	0.829	0.888	0.811	0.84	0.871	0.924	0.903	0.822	0.743	0.906	0.882	0.915	0.887	0.816	0.87	0.819	0.883	0.848	0.791	0.811	0.859	0.907	0.879	0.899	0.941	0.871	0.864	0.794
ASB4	0.911	0.841	0.959	0.868	0.876	0.878	0.959	0.895	0.905	0.86	0.919	0.889	0.811	0.915	0.94	0.892	0.957	0.856	0.953	0.924	0.899	0.891	0.8	0.864	0.925	0.954	0.886	0.905	0.938	0.824	0.93	0.926	0.842	0.868	0.954	0.907	0.932	0.917	0.886	0.925	0.849
ATP9A	0.772	0.818	0.941	0.835	0.791	0.9	0.903	0.922	0.902	0.923	0.933	0.891	0.879	0.938	0.934	0.903	0.905	0.788	0.951	0.924	0.942	0.835	0.832	0.844	0.967	0.968	0.865	0.935	0.875	0.799	0.911	0.921	0.739	0.844	0.934	0.914	0.943	0.923	0.9	0.916	0.812
B4GALNT4	0.821	0.852	0.963	0.884	0.871	0.944	0.931	0.94	0.933	0.937	0.986	0.866	0.884	0.928	0.969	0.941	0.949	0.828	0.971	0.946	0.947	0.837	0.912	0.928	0.962	0.961	0.928	0.909	0.918	0.866	0.934	0.929	0.829	0.812	0.94	0.951	0.94	0.936	0.949	0.934	0.849
BAAT	0.881	0.951	0.906	0.865	0.835	0.917	0.952	0.885	0.863	0.856	0.929	0.873	0.712	0.88	0.907	0.884	0.931	0.903	0.956	0.942	0.887	0.825	0.898	0.898	0.935	0.917	0.889	0.938	0.892	0.88	0.912	0.841	0.815	0.861	0.948	0.923	0.945	0.934	0.924	0.92	0.888
BAIAP2L2	0.748	0.783	0.936	0.826	0.844	0.916	0.889	0.936	0.913	0.957	0.954	0.833	0.868	0.947	0.951	0.949	0.912	0.782	0.924	0.893	0.939	0.805	0.87	0.847	0.941	0.931	0.851	0.884	0.895	0.82	0.902	0.924	0.791	0.818	0.923	0.911	0.929	0.92	0.89	0.925	0.766
BDH1	0.894	0.878	0.974	0.926	0.901	0.933	0.96	0.94	0.937	0.921	0.973	0.859	0.861	0.937	0.979	0.927	0.97	0.863	0.977	0.956	0.917	0.87	0.891	0.942	0.96	0.972	0.945	0.904	0.942	0.85	0.935	0.95	0.872	0.857	0.964	0.943	0.956	0.933	0.935	0.947	0.871
BHLHA15	0.863	0.852	0.947	0.832	0.92	0.953	0.901	0.959	0.895	0.935	0.926	0.79	0.801	0.912	0.974	0.853	0.873	0.807	0.943	0.952	0.903	0.895	0.901	0.915	0.939	0.939	0.916	0.796	0.923	0.828	0.933	0.92	0.875	0.865	0.935	0.904	0.931	0.916	0.87	0.879	0.814
BTBD16	0.922	0.887	0.952	0.9	0.916	0.915	0.928	0.93	0.918	0.897	0.925	0.813	0.807	0.94	0.969	0.876	0.928	0.847	0.946	0.952	0.875	0.891	0.862	0.918	0.942	0.957	0.933	0.842	0.932	0.773	0.917	0.945	0.871	0.881	0.956	0.916	0.953	0.9	0.872	0.919	0.857
BTN3A3	0.787	0.856	0.891	0.809	0.814	0.9	0.857	0.877	0.78	0.91	0.922	0.742	0.717	0.854	0.886	0.929	0.862	0.839	0.899	0.875	0.81	0.781	0.874	0.84	0.906	0.871	0.812	0.888	0.85	0.844	0.831	0.817	0.811	0.846	0.901	0.87	0.891	0.926	0.86	0.848	0.765
C20orf204	0.846	0.897	0.959	0.91	0.88	0.951	0.948	0.942	0.95	0.933	0.985	0.875	0.861	0.949	0.975	0.934	0.967	0.856	0.976	0.961	0.949	0.828	0.932	0.945	0.972	0.968	0.945	0.914	0.922	0.852	0.94	0.931	0.835	0.827	0.954	0.965	0.964	0.937	0.951	0.961	0.877
C4BPB	0.896	0.903	0.972	0.903	0.891	0.963	0.963	0.956	0.924	0.918	0.973	0.9	0.83	0.953	0.981	0.918	0.951	0.882	0.985	0.973	0.952	0.891	0.919	0.936	0.98	0.972	0.947	0.911	0.947	0.87	0.972	0.941	0.87	0.886	0.982	0.952	0.972	0.952	0.932	0.938	0.903
C6orf132	0.746	0.823	0.917	0.796	0.82	0.906	0.876	0.908	0.859	0.89	0.94	0.837	0.858	0.851	0.918	0.888	0.897	0.779	0.937	0.908	0.893	0.777	0.866	0.883	0.913	0.915	0.84	0.911	0.882	0.871	0.892	0.87	0.75	0.767	0.887	0.925	0.876	0.916	0.908	0.874	0.808
C8A	0.856	0.886	0.923	0.844	0.931	0.932	0.926	0.952	0.945	0.892	0.956	0.863	0.846	0.901	0.964	0.911	0.92	0.809	0.951	0.955	0.93	0.88	0.903	0.924	0.922	0.926	0.914	0.886	0.949	0.873	0.942	0.942	0.827	0.835	0.943	0.934	0.941	0.901	0.936	0.918	0.861
C9orf152	0.87	0.884	0.943	0.8	0.924	0.905	0.92	0.918	0.857	0.886	0.917	0.814	0.781	0.87	0.943	0.878	0.927	0.86	0.944	0.928	0.852	0.826	0.857	0.892	0.909	0.923	0.836	0.881	0.931	0.862	0.905	0.884	0.846	0.85	0.927	0.936	0.901	0.942	0.864	0.899	0.817
CACNB4	0.895	0.944	0.945	0.902	0.878	0.937	0.966	0.934	0.894	0.876	0.941	0.891	0.792	0.927	0.959	0.866	0.96	0.914	0.974	0.965	0.906	0.819	0.912	0.947	0.96	0.956	0.915	0.915	0.928	0.857	0.948	0.908	0.85	0.876	0.969	0.961	0.955	0.945	0.905	0.944	0.92
CC2D2A	0.834	0.878	0.907	0.879	0.867	0.882	0.912	0.899	0.932	0.862	0.937	0.841	0.852	0.854	0.926	0.863	0.943	0.773	0.934	0.938	0.867	0.821	0.856	0.933	0.894	0.914	0.901	0.891	0.924	0.832	0.885	0.902	0.767	0.785	0.898	0.911	0.915	0.867	0.915	0.914	0.837
CCDC154	0.588	0.597	0.771	0.692	0.773	0.806	0.669	0.849	0.764	0.794	0.786	0.614	0.827	0.798	0.848	0.714	0.676	0.597	0.748	0.751	0.79	0.644	0.794	0.795	0.779	0.772	0.78	0.568	0.729	0.623	0.779	0.846	0.722	0.622	0.739	0.774	0.721	0.708	0.708	0.702	0.676
CCDC88B	0.806	0.914	0.9	0.91	0.821	0.916	0.892	0.897	0.875	0.919	0.949	0.765	0.794	0.851	0.915	0.87	0.916	0.804	0.933	0.937	0.828	0.776	0.915	0.953	0.921	0.907	0.907	0.885	0.875	0.836	0.842	0.848	0.784	0.806	0.896	0.898	0.927	0.895	0.914	0.9	0.815
CD9	0.722	0.779	0.838	0.876	0.78	0.845	0.769	0.859	0.915	0.851	0.916	0.725	0.899	0.829	0.882	0.847	0.831	0.609	0.852	0.886	0.818	0.796	0.831	0.904	0.857	0.86	0.926	0.784	0.838	0.682	0.796	0.894	0.677	0.688	0.813	0.83	0.866	0.746	0.875	0.816	0.769
CELSR1	0.617	0.657	0.841	0.656	0.676	0.807	0.768	0.835	0.798	0.812	0.849	0.874	0.824	0.769	0.818	0.784	0.804	0.574	0.831	0.826	0.86	0.793	0.709	0.729	0.817	0.812	0.705	0.845	0.872	0.796	0.849	0.798	0.569	0.724	0.787	0.783	0.803	0.816	0.765	0.758	0.671
CEMIP	0.85	0.903	0.951	0.873	0.904	0.954	0.952	0.948	0.944	0.93	0.957	0.862	0.825	0.962	0.979	0.904	0.947	0.88	0.971	0.956	0.96	0.813	0.938	0.93	0.972	0.969	0.93	0.879	0.903	0.838	0.95	0.925	0.854	0.833	0.959	0.974	0.961	0.943	0.931	0.967	0.873
CHADL	0.828	0.782	0.929	0.824	0.839	0.808	0.896	0.837	0.88	0.911	0.843	0.714	0.764	0.867	0.898	0.798	0.921	0.764	0.891	0.869	0.79	0.785	0.731	0.817	0.874	0.93	0.811	0.801	0.851	0.703	0.797	0.847	0.783	0.804	0.866	0.844	0.891	0.873	0.794	0.919	0.668
CIDEB	0.871	0.855	0.961	0.868	0.853	0.933	0.924	0.914	0.905	0.882	0.956	0.915	0.818	0.964	0.956	0.924	0.939	0.861	0.952	0.937	0.954	0.866	0.887	0.885	0.967	0.951	0.924	0.883	0.923	0.807	0.965	0.92	0.838	0.845	0.954	0.941	0.942	0.926	0.888	0.912	0.889
CLDN11	0.773	0.83	0.844	0.896	0.711	0.82	0.838	0.823	0.888	0.784	0.896	0.901	0.801	0.914	0.857	0.856	0.915	0.738	0.849	0.872	0.857	0.755	0.803	0.838	0.888	0.856	0.865	0.872	0.871	0.665	0.855	0.869	0.657	0.778	0.871	0.852	0.912	0.79	0.805	0.881	0.849
CLDN2	0.809	0.884	0.941	0.813	0.854	0.919	0.906	0.922	0.872	0.905	0.943	0.849	0.816	0.896	0.938	0.907	0.935	0.831	0.953	0.933	0.886	0.807	0.868	0.881	0.936	0.938	0.839	0.94	0.918	0.855	0.906	0.882	0.775	0.833	0.926	0.948	0.92	0.946	0.891	0.914	0.828
COL16A1	0.874	0.861	0.963	0.896	0.893	0.925	0.917	0.923	0.921	0.914	0.966	0.819	0.87	0.9	0.964	0.912	0.933	0.815	0.966	0.953	0.894	0.876	0.881	0.94	0.945	0.962	0.948	0.877	0.92	0.83	0.911	0.931	0.847	0.818	0.93	0.931	0.928	0.911	0.932	0.904	0.849
CPB2	0.899	0.925	0.97	0.913	0.895	0.952	0.975	0.946	0.921	0.924	0.968	0.876	0.815	0.932	0.975	0.902	0.972	0.893	0.988	0.974	0.921	0.858	0.918	0.952	0.97	0.97	0.934	0.918	0.944	0.88	0.948	0.92	0.868	0.879	0.973	0.955	0.969	0.959	0.932	0.955	0.886
CPLX2	0.852	0.9	0.971	0.893	0.883	0.965	0.944	0.958	0.94	0.958	0.984	0.872	0.852	0.955	0.982	0.93	0.952	0.848	0.983	0.975	0.95	0.864	0.929	0.936	0.986	0.978	0.938	0.914	0.932	0.856	0.947	0.932	0.837	0.862	0.964	0.958	0.976	0.954	0.939	0.95	0.861
CPN1	0.939	0.898	0.978	0.883	0.903	0.928	0.967	0.919	0.88	0.929	0.939	0.823	0.763	0.905	0.957	0.9	0.94	0.891	0.978	0.957	0.875	0.916	0.862	0.903	0.955	0.968	0.911	0.895	0.931	0.865	0.917	0.898	0.898	0.914	0.97	0.91	0.957	0.963	0.905	0.919	0.831
CPN2	0.829	0.892	0.949	0.87	0.885	0.941	0.933	0.933	0.953	0.918	0.975	0.883	0.855	0.95	0.968	0.932	0.963	0.844	0.964	0.952	0.956	0.81	0.924	0.924	0.962	0.958	0.922	0.908	0.918	0.835	0.941	0.922	0.81	0.803	0.941	0.976	0.952	0.93	0.937	0.96	0.869
CRYBG2	0.868	0.799	0.83	0.749	0.825	0.871	0.856	0.831	0.795	0.739	0.85	0.824	0.621	0.779	0.847	0.791	0.796	0.772	0.858	0.866	0.856	0.911	0.822	0.813	0.816	0.797	0.859	0.755	0.89	0.857	0.912	0.795	0.82	0.794	0.867	0.792	0.838	0.816	0.833	0.759	0.831
CSGALNACT1	0.841	0.907	0.937	0.874	0.886	0.964	0.933	0.942	0.861	0.948	0.957	0.781	0.767	0.896	0.955	0.903	0.91	0.89	0.961	0.939	0.886	0.807	0.952	0.939	0.951	0.932	0.903	0.875	0.889	0.899	0.905	0.873	0.886	0.857	0.945	0.931	0.936	0.959	0.925	0.914	0.836
CXCL8	0.815	0.834	0.815	0.789	0.699	0.793	0.893	0.745	0.767	0.686	0.826	0.871	0.634	0.744	0.784	0.754	0.873	0.826	0.872	0.837	0.815	0.739	0.766	0.807	0.816	0.818	0.806	0.872	0.808	0.836	0.848	0.724	0.713	0.726	0.837	0.826	0.815	0.829	0.852	0.819	0.849
CYB561	0.751	0.835	0.894	0.806	0.89	0.935	0.866	0.939	0.935	0.905	0.95	0.832	0.849	0.896	0.949	0.877	0.893	0.749	0.907	0.922	0.938	0.783	0.937	0.919	0.904	0.885	0.888	0.81	0.912	0.834	0.923	0.9	0.781	0.751	0.884	0.928	0.904	0.873	0.89	0.898	0.812
CYGB	0.878	0.93	0.957	0.845	0.901	0.969	0.932	0.95	0.874	0.938	0.964	0.835	0.772	0.915	0.964	0.925	0.919	0.881	0.975	0.968	0.903	0.876	0.929	0.917	0.967	0.95	0.9	0.914	0.93	0.888	0.935	0.891	0.861	0.892	0.965	0.948	0.956	0.972	0.918	0.91	0.858
CYP19A1	0.8	0.877	0.927	0.845	0.783	0.892	0.832	0.877	0.851	0.859	0.938	0.86	0.831	0.901	0.91	0.881	0.926	0.767	0.911	0.931	0.839	0.793	0.845	0.887	0.932	0.913	0.86	0.903	0.915	0.73	0.881	0.867	0.702	0.801	0.884	0.928	0.904	0.886	0.816	0.86	0.846
CYP4F3	0.822	0.871	0.969	0.851	0.851	0.918	0.938	0.926	0.898	0.935	0.941	0.87	0.831	0.933	0.955	0.884	0.969	0.847	0.961	0.94	0.906	0.795	0.865	0.893	0.959	0.965	0.854	0.918	0.922	0.83	0.918	0.895	0.796	0.85	0.937	0.95	0.943	0.96	0.87	0.952	0.814
CYP8B1	0.773	0.837	0.894	0.746	0.894	0.957	0.84	0.962	0.783	0.921	0.894	0.726	0.735	0.855	0.939	0.819	0.804	0.807	0.898	0.904	0.846	0.798	0.924	0.888	0.899	0.868	0.816	0.768	0.888	0.865	0.898	0.854	0.857	0.853	0.898	0.884	0.871	0.923	0.81	0.814	0.776
DDC	0.864	0.876	0.983	0.886	0.891	0.959	0.953	0.956	0.916	0.943	0.976	0.885	0.843	0.95	0.984	0.921	0.963	0.869	0.977	0.959	0.941	0.856	0.916	0.93	0.974	0.967	0.915	0.9	0.952	0.871	0.96	0.93	0.865	0.872	0.965	0.954	0.958	0.964	0.907	0.941	0.86
DDR1	0.843	0.9	0.961	0.86	0.831	0.934	0.89	0.919	0.896	0.906	0.957	0.892	0.839	0.961	0.952	0.914	0.935	0.829	0.956	0.963	0.917	0.844	0.886	0.896	0.984	0.967	0.907	0.915	0.915	0.765	0.933	0.909	0.771	0.849	0.94	0.96	0.953	0.932	0.872	0.908	0.876
DGKK	0.884	0.915	0.971	0.91	0.881	0.952	0.952	0.949	0.945	0.922	0.977	0.899	0.854	0.962	0.98	0.925	0.965	0.862	0.985	0.98	0.946	0.876	0.911	0.938	0.985	0.983	0.949	0.927	0.942	0.835	0.956	0.945	0.833	0.869	0.973	0.964	0.979	0.942	0.934	0.953	0.899
DNAH17	0.791	0.865	0.948	0.881	0.853	0.95	0.899	0.973	0.92	0.929	0.974	0.873	0.912	0.953	0.977	0.919	0.926	0.805	0.96	0.953	0.935	0.823	0.909	0.93	0.972	0.962	0.908	0.919	0.926	0.824	0.937	0.96	0.786	0.841	0.947	0.956	0.948	0.923	0.912	0.922	0.873
DNASE2	0.808	0.759	0.966	0.843	0.836	0.887	0.876	0.897	0.889	0.906	0.933	0.84	0.882	0.952	0.947	0.921	0.916	0.796	0.923	0.89	0.913	0.825	0.821	0.846	0.945	0.954	0.881	0.846	0.884	0.742	0.906	0.932	0.813	0.802	0.913	0.914	0.899	0.903	0.85	0.89	0.8
DRC7	0.738	0.706	0.843	0.818	0.862	0.801	0.795	0.866	0.911	0.787	0.863	0.747	0.927	0.877	0.905	0.84	0.839	0.688	0.835	0.826	0.848	0.733	0.781	0.853	0.833	0.868	0.87	0.737	0.825	0.65	0.834	0.958	0.752	0.672	0.832	0.87	0.817	0.745	0.832	0.843	0.795
DTX3	0.805	0.902	0.937	0.825	0.868	0.956	0.892	0.943	0.87	0.903	0.948	0.844	0.822	0.946	0.961	0.904	0.907	0.875	0.955	0.94	0.924	0.77	0.937	0.912	0.97	0.951	0.887	0.89	0.88	0.817	0.936	0.901	0.816	0.817	0.938	0.987	0.921	0.946	0.894	0.91	0.889
EFNA2	0.861	0.862	0.971	0.918	0.887	0.93	0.95	0.938	0.933	0.94	0.96	0.843	0.856	0.939	0.977	0.894	0.968	0.848	0.963	0.947	0.912	0.829	0.894	0.941	0.957	0.966	0.926	0.871	0.93	0.83	0.924	0.933	0.861	0.846	0.947	0.936	0.951	0.932	0.902	0.953	0.837
ELF5	0.764	0.805	0.893	0.792	0.887	0.904	0.813	0.921	0.919	0.917	0.925	0.746	0.867	0.892	0.939	0.891	0.833	0.698	0.893	0.913	0.887	0.841	0.875	0.878	0.905	0.906	0.898	0.788	0.866	0.741	0.866	0.919	0.767	0.761	0.872	0.893	0.896	0.842	0.878	0.852	0.765
ENPP3	0.877	0.919	0.971	0.91	0.872	0.959	0.959	0.956	0.921	0.928	0.972	0.904	0.836	0.954	0.978	0.903	0.964	0.877	0.984	0.979	0.938	0.858	0.921	0.945	0.985	0.974	0.931	0.923	0.946	0.858	0.96	0.93	0.841	0.888	0.975	0.958	0.977	0.957	0.916	0.949	0.894
ENPP7	0.908	0.871	0.917	0.804	0.941	0.937	0.917	0.947	0.823	0.888	0.88	0.753	0.685	0.887	0.951	0.834	0.85	0.879	0.922	0.918	0.849	0.891	0.879	0.877	0.903	0.9	0.86	0.789	0.919	0.858	0.921	0.89	0.93	0.918	0.954	0.876	0.914	0.924	0.835	0.861	0.821
EPHA1	0.879	0.916	0.959	0.886	0.882	0.952	0.913	0.948	0.895	0.888	0.958	0.888	0.834	0.964	0.975	0.9	0.941	0.873	0.959	0.967	0.915	0.841	0.917	0.937	0.976	0.958	0.925	0.888	0.941	0.796	0.959	0.937	0.836	0.869	0.961	0.97	0.951	0.932	0.872	0.913	0.92
EPO	0.802	0.861	0.942	0.83	0.913	0.96	0.896	0.986	0.875	0.928	0.953	0.826	0.864	0.925	0.982	0.899	0.898	0.84	0.948	0.938	0.91	0.807	0.929	0.93	0.947	0.934	0.872	0.866	0.929	0.865	0.94	0.943	0.85	0.854	0.944	0.954	0.917	0.941	0.882	0.896	0.853
ERAP2	0.915	0.911	0.944	0.868	0.911	0.904	0.989	0.918	0.91	0.891	0.906	0.848	0.762	0.903	0.951	0.846	0.951	0.9	0.969	0.948	0.895	0.85	0.86	0.907	0.933	0.959	0.891	0.888	0.914	0.861	0.924	0.9	0.871	0.882	0.962	0.926	0.952	0.941	0.907	0.958	0.848
EREG	0.849	0.817	0.924	0.895	0.834	0.87	0.918	0.911	0.914	0.858	0.901	0.875	0.862	0.94	0.939	0.849	0.915	0.808	0.924	0.913	0.903	0.841	0.812	0.878	0.931	0.946	0.901	0.857	0.897	0.747	0.914	0.954	0.8	0.853	0.938	0.889	0.933	0.867	0.857	0.913	0.854
F7	0.887	0.905	0.9	0.823	0.926	0.925	0.871	0.9	0.894	0.842	0.921	0.803	0.751	0.908	0.94	0.879	0.883	0.836	0.911	0.935	0.885	0.844	0.917	0.91	0.911	0.898	0.928	0.794	0.899	0.77	0.921	0.889	0.849	0.796	0.912	0.936	0.908	0.87	0.87	0.872	0.881
FAM171A1	0.858	0.914	0.963	0.88	0.843	0.918	0.925	0.924	0.921	0.947	0.945	0.852	0.827	0.937	0.951	0.893	0.947	0.815	0.968	0.974	0.889	0.868	0.858	0.899	0.975	0.981	0.899	0.933	0.918	0.787	0.898	0.906	0.771	0.884	0.947	0.93	0.981	0.938	0.891	0.942	0.819
FAM3B	0.822	0.858	0.925	0.889	0.849	0.923	0.955	0.924	0.905	0.871	0.939	0.887	0.837	0.905	0.947	0.857	0.94	0.87	0.958	0.924	0.942	0.775	0.91	0.936	0.936	0.936	0.913	0.879	0.891	0.878	0.944	0.906	0.84	0.802	0.935	0.94	0.916	0.917	0.929	0.934	0.889
FCGBP	0.877	0.904	0.978	0.896	0.88	0.958	0.948	0.961	0.922	0.936	0.981	0.895	0.857	0.953	0.98	0.938	0.952	0.86	0.988	0.978	0.939	0.894	0.905	0.927	0.987	0.981	0.93	0.942	0.95	0.861	0.956	0.947	0.838	0.894	0.979	0.954	0.977	0.958	0.931	0.936	0.884
FRMPD2	0.748	0.783	0.884	0.741	0.931	0.878	0.826	0.908	0.872	0.865	0.89	0.717	0.857	0.843	0.932	0.845	0.845	0.754	0.885	0.871	0.854	0.732	0.864	0.885	0.858	0.883	0.835	0.761	0.849	0.785	0.861	0.896	0.808	0.702	0.846	0.925	0.823	0.854	0.858	0.851	0.769
FUT6	0.868	0.9	0.958	0.912	0.906	0.967	0.945	0.969	0.913	0.946	0.964	0.817	0.837	0.94	0.987	0.9	0.925	0.877	0.977	0.963	0.92	0.846	0.942	0.96	0.974	0.969	0.949	0.871	0.911	0.859	0.935	0.939	0.891	0.869	0.967	0.947	0.959	0.944	0.934	0.934	0.874
FXYD2	0.83	0.901	0.94	0.883	0.861	0.92	0.941	0.922	0.958	0.924	0.957	0.874	0.844	0.965	0.956	0.93	0.958	0.849	0.963	0.948	0.948	0.809	0.898	0.9	0.971	0.972	0.917	0.928	0.889	0.8	0.917	0.923	0.791	0.826	0.951	0.962	0.973	0.925	0.939	0.978	0.857
GCKR	0.785	0.878	0.921	0.892	0.776	0.887	0.886	0.901	0.892	0.927	0.94	0.822	0.847	0.88	0.912	0.878	0.93	0.751	0.936	0.94	0.84	0.818	0.832	0.895	0.936	0.937	0.867	0.947	0.899	0.792	0.844	0.88	0.705	0.843	0.905	0.886	0.948	0.897	0.885	0.911	0.786
GCNT3	0.816	0.896	0.927	0.909	0.858	0.95	0.94	0.941	0.933	0.949	0.971	0.831	0.824	0.916	0.956	0.905	0.934	0.833	0.961	0.951	0.927	0.817	0.941	0.944	0.955	0.941	0.933	0.895	0.899	0.873	0.91	0.901	0.826	0.833	0.941	0.925	0.964	0.924	0.952	0.949	0.839
GDF7	0.91	0.925	0.972	0.93	0.888	0.956	0.942	0.937	0.896	0.923	0.974	0.847	0.81	0.937	0.973	0.912	0.957	0.887	0.974	0.972	0.891	0.864	0.925	0.96	0.974	0.962	0.95	0.892	0.94	0.839	0.934	0.917	0.879	0.882	0.965	0.947	0.962	0.947	0.905	0.923	0.89
GDPD3	0.76	0.87	0.906	0.835	0.837	0.905	0.909	0.912	0.952	0.924	0.943	0.859	0.832	0.948	0.935	0.924	0.94	0.8	0.931	0.918	0.944	0.765	0.888	0.864	0.942	0.936	0.866	0.918	0.875	0.796	0.894	0.897	0.738	0.791	0.92	0.944	0.954	0.905	0.918	0.972	0.807
GGT1	0.66	0.735	0.836	0.798	0.735	0.816	0.784	0.853	0.948	0.815	0.889	0.875	0.92	0.9	0.875	0.839	0.863	0.606	0.84	0.862	0.916	0.748	0.785	0.815	0.869	0.869	0.851	0.825	0.845	0.647	0.856	0.906	0.588	0.677	0.82	0.863	0.874	0.754	0.83	0.866	0.778
GPAM	0.886	0.926	0.961	0.898	0.876	0.952	0.973	0.949	0.921	0.911	0.961	0.909	0.815	0.932	0.969	0.883	0.963	0.881	0.986	0.979	0.937	0.862	0.914	0.943	0.971	0.967	0.925	0.925	0.947	0.882	0.962	0.917	0.841	0.883	0.972	0.952	0.972	0.954	0.924	0.95	0.896
GPD1	0.886	0.905	0.983	0.898	0.892	0.955	0.952	0.953	0.936	0.936	0.978	0.889	0.851	0.963	0.985	0.931	0.965	0.866	0.986	0.977	0.942	0.88	0.907	0.931	0.986	0.986	0.937	0.922	0.947	0.841	0.956	0.944	0.846	0.877	0.974	0.964	0.976	0.956	0.925	0.95	0.881
GPHA2	0.823	0.81	0.939	0.855	0.911	0.894	0.91	0.919	0.927	0.896	0.948	0.833	0.867	0.908	0.956	0.914	0.953	0.803	0.92	0.903	0.897	0.804	0.864	0.903	0.901	0.913	0.875	0.848	0.939	0.826	0.909	0.932	0.836	0.792	0.911	0.924	0.903	0.893	0.878	0.925	0.806
GRAMD1B	0.676	0.709	0.747	0.631	0.742	0.67	0.745	0.681	0.782	0.66	0.756	0.714	0.718	0.682	0.737	0.749	0.801	0.646	0.768	0.744	0.725	0.626	0.652	0.711	0.711	0.76	0.694	0.77	0.726	0.664	0.713	0.718	0.588	0.554	0.707	0.803	0.707	0.716	0.775	0.77	0.674
GRAP	0.658	0.791	0.79	0.668	0.673	0.785	0.768	0.77	0.692	0.767	0.817	0.745	0.652	0.73	0.766	0.803	0.81	0.722	0.817	0.791	0.727	0.663	0.736	0.727	0.795	0.779	0.656	0.895	0.789	0.787	0.754	0.697	0.604	0.725	0.788	0.811	0.783	0.84	0.767	0.772	0.702
GSAP	0.867	0.892	0.961	0.895	0.879	0.944	0.939	0.93	0.908	0.908	0.965	0.848	0.851	0.935	0.968	0.919	0.934	0.886	0.983	0.953	0.931	0.832	0.917	0.939	0.976	0.981	0.951	0.902	0.884	0.84	0.934	0.926	0.861	0.824	0.955	0.969	0.938	0.941	0.953	0.927	0.899
GSTA1	0.793	0.723	0.91	0.749	0.781	0.885	0.866	0.888	0.724	0.863	0.843	0.804	0.684	0.87	0.888	0.802	0.815	0.83	0.874	0.835	0.85	0.825	0.794	0.771	0.888	0.863	0.763	0.778	0.87	0.827	0.904	0.828	0.853	0.891	0.904	0.809	0.85	0.92	0.74	0.793	0.749
GTF3C6	0.865	0.883	0.982	0.879	0.868	0.944	0.968	0.952	0.899	0.95	0.956	0.881	0.827	0.944	0.971	0.91	0.955	0.882	0.986	0.958	0.929	0.862	0.883	0.904	0.981	0.983	0.891	0.935	0.931	0.874	0.943	0.922	0.85	0.905	0.977	0.941	0.969	0.98	0.911	0.949	0.844
HAVCR1	0.731	0.836	0.914	0.747	0.872	0.935	0.855	0.957	0.856	0.928	0.915	0.81	0.834	0.923	0.951	0.873	0.859	0.806	0.92	0.909	0.916	0.751	0.906	0.865	0.939	0.922	0.816	0.846	0.868	0.811	0.912	0.897	0.782	0.813	0.908	0.949	0.897	0.932	0.847	0.886	0.797
HCAR1	0.659	0.663	0.759	0.793	0.546	0.649	0.752	0.666	0.804	0.645	0.781	0.83	0.775	0.772	0.72	0.774	0.853	0.597	0.766	0.738	0.747	0.677	0.574	0.677	0.759	0.79	0.735	0.875	0.754	0.573	0.719	0.768	0.483	0.622	0.746	0.741	0.777	0.676	0.756	0.795	0.728
HEPACAM	0.849	0.905	0.961	0.897	0.874	0.961	0.956	0.952	0.944	0.94	0.979	0.888	0.846	0.952	0.976	0.923	0.955	0.862	0.984	0.97	0.962	0.848	0.933	0.937	0.982	0.975	0.941	0.921	0.922	0.866	0.953	0.928	0.834	0.851	0.966	0.962	0.974	0.95	0.952	0.959	0.879
HGFAC	0.913	0.886	0.911	0.843	0.905	0.926	0.955	0.917	0.861	0.88	0.907	0.805	0.697	0.828	0.926	0.829	0.883	0.85	0.943	0.939	0.867	0.917	0.88	0.908	0.891	0.893	0.895	0.835	0.931	0.931	0.918	0.857	0.894	0.889	0.939	0.855	0.925	0.916	0.903	0.874	0.821
HKDC1	0.844	0.912	0.948	0.921	0.879	0.943	0.944	0.951	0.954	0.923	0.98	0.876	0.875	0.947	0.975	0.922	0.968	0.845	0.972	0.966	0.933	0.823	0.924	0.955	0.967	0.965	0.939	0.926	0.931	0.84	0.933	0.945	0.815	0.838	0.956	0.964	0.969	0.924	0.943	0.964	0.886
HNF1A	0.846	0.87	0.969	0.868	0.889	0.96	0.926	0.957	0.913	0.962	0.981	0.847	0.843	0.945	0.976	0.953	0.928	0.841	0.97	0.955	0.936	0.88	0.915	0.909	0.975	0.963	0.917	0.905	0.929	0.863	0.936	0.93	0.852	0.872	0.961	0.938	0.961	0.956	0.927	0.923	0.835
HNMT	0.863	0.898	0.938	0.872	0.847	0.915	0.959	0.929	0.879	0.864	0.909	0.902	0.804	0.91	0.945	0.814	0.938	0.882	0.964	0.95	0.909	0.809	0.873	0.922	0.948	0.953	0.885	0.895	0.913	0.848	0.947	0.901	0.821	0.87	0.951	0.936	0.935	0.934	0.877	0.928	0.893
HOXD1	0.832	0.826	0.891	0.858	0.846	0.835	0.948	0.843	0.858	0.856	0.88	0.766	0.727	0.838	0.886	0.854	0.945	0.865	0.906	0.851	0.821	0.737	0.808	0.854	0.858	0.886	0.819	0.867	0.858	0.848	0.832	0.834	0.838	0.793	0.896	0.868	0.881	0.893	0.88	0.936	0.765
HS3ST5	0.881	0.875	0.869	0.822	0.778	0.847	0.902	0.856	0.732	0.808	0.844	0.834	0.628	0.854	0.853	0.833	0.858	0.889	0.882	0.87	0.779	0.841	0.78	0.792	0.885	0.853	0.772	0.896	0.886	0.817	0.862	0.821	0.811	0.965	0.942	0.811	0.909	0.906	0.773	0.832	0.82
HSD17B2	0.87	0.888	0.956	0.903	0.886	0.956	0.929	0.958	0.926	0.949	0.964	0.842	0.825	0.929	0.974	0.891	0.927	0.814	0.959	0.972	0.911	0.899	0.911	0.939	0.96	0.949	0.938	0.868	0.951	0.844	0.933	0.929	0.846	0.888	0.954	0.909	0.973	0.925	0.901	0.918	0.838
HSD3B7	0.839	0.865	0.955	0.88	0.864	0.938	0.957	0.927	0.935	0.916	0.971	0.893	0.841	0.94	0.961	0.93	0.957	0.864	0.972	0.94	0.966	0.83	0.91	0.91	0.963	0.961	0.924	0.913	0.908	0.871	0.948	0.916	0.838	0.82	0.952	0.953	0.948	0.941	0.951	0.954	0.866
HUNK	0.796	0.817	0.933	0.909	0.821	0.865	0.846	0.879	0.919	0.92	0.954	0.786	0.901	0.923	0.928	0.938	0.935	0.739	0.904	0.906	0.84	0.802	0.829	0.89	0.928	0.932	0.902	0.873	0.887	0.699	0.832	0.923	0.749	0.787	0.887	0.896	0.922	0.858	0.863	0.901	0.778
ICAM2	0.707	0.847	0.869	0.851	0.763	0.927	0.834	0.922	0.882	0.86	0.946	0.881	0.878	0.907	0.916	0.866	0.862	0.753	0.908	0.919	0.933	0.745	0.93	0.916	0.938	0.894	0.902	0.871	0.857	0.788	0.914	0.895	0.704	0.757	0.886	0.924	0.903	0.856	0.892	0.862	0.886
IFIT3	0.77	0.754	0.818	0.643	0.888	0.793	0.791	0.795	0.688	0.761	0.786	0.612	0.629	0.703	0.824	0.763	0.788	0.796	0.806	0.773	0.689	0.673	0.771	0.788	0.746	0.766	0.692	0.701	0.803	0.805	0.77	0.738	0.831	0.704	0.784	0.825	0.719	0.838	0.737	0.749	0.684
IKBKE	0.798	0.827	0.898	0.778	0.922	0.894	0.916	0.943	0.894	0.907	0.879	0.77	0.8	0.839	0.94	0.796	0.874	0.778	0.92	0.912	0.872	0.811	0.852	0.891	0.874	0.902	0.828	0.81	0.901	0.873	0.888	0.892	0.823	0.822	0.899	0.883	0.894	0.896	0.871	0.902	0.751
IL1RN	0.83	0.87	0.957	0.85	0.826	0.915	0.939	0.921	0.894	0.896	0.95	0.928	0.827	0.947	0.944	0.924	0.967	0.858	0.96	0.933	0.931	0.826	0.854	0.864	0.961	0.955	0.853	0.964	0.934	0.841	0.942	0.908	0.779	0.866	0.956	0.948	0.949	0.952	0.886	0.943	0.86
IL27RA	0.818	0.9	0.95	0.823	0.875	0.954	0.908	0.946	0.917	0.943	0.969	0.873	0.823	0.931	0.96	0.926	0.933	0.813	0.959	0.964	0.934	0.852	0.914	0.899	0.963	0.946	0.882	0.918	0.938	0.851	0.936	0.899	0.784	0.849	0.939	0.953	0.958	0.948	0.903	0.926	0.83
INHA	0.694	0.741	0.844	0.763	0.815	0.818	0.791	0.851	0.958	0.813	0.891	0.833	0.902	0.907	0.89	0.884	0.867	0.649	0.843	0.851	0.918	0.747	0.796	0.805	0.858	0.872	0.849	0.808	0.839	0.654	0.857	0.916	0.648	0.655	0.827	0.896	0.859	0.766	0.851	0.879	0.777
INHBC	0.884	0.861	0.968	0.83	0.916	0.928	0.943	0.938	0.918	0.927	0.929	0.864	0.785	0.941	0.97	0.88	0.942	0.84	0.949	0.947	0.922	0.886	0.866	0.88	0.943	0.948	0.878	0.852	0.957	0.83	0.949	0.914	0.856	0.885	0.952	0.922	0.954	0.942	0.854	0.933	0.809
INHBE	0.876	0.913	0.966	0.887	0.901	0.947	0.954	0.95	0.929	0.94	0.975	0.86	0.83	0.922	0.972	0.927	0.963	0.852	0.98	0.971	0.913	0.875	0.904	0.933	0.96	0.963	0.914	0.931	0.953	0.879	0.932	0.923	0.84	0.874	0.963	0.947	0.968	0.953	0.934	0.948	0.852
INPP5D	0.832	0.865	0.965	0.921	0.855	0.934	0.943	0.943	0.939	0.955	0.963	0.85	0.873	0.957	0.973	0.904	0.955	0.838	0.968	0.95	0.93	0.823	0.898	0.93	0.977	0.98	0.93	0.896	0.905	0.816	0.918	0.938	0.829	0.85	0.952	0.937	0.966	0.933	0.919	0.959	0.838
IRX3	0.857	0.88	0.948	0.899	0.855	0.891	0.93	0.898	0.966	0.889	0.95	0.895	0.861	0.958	0.95	0.912	0.981	0.817	0.947	0.945	0.923	0.828	0.853	0.899	0.952	0.964	0.92	0.911	0.921	0.757	0.916	0.931	0.773	0.815	0.935	0.947	0.96	0.895	0.899	0.965	0.857
ISX	0.86	0.914	0.9	0.779	0.871	0.94	0.901	0.929	0.826	0.911	0.909	0.8	0.69	0.826	0.912	0.847	0.84	0.808	0.938	0.955	0.854	0.924	0.884	0.874	0.911	0.89	0.85	0.876	0.92	0.915	0.901	0.833	0.816	0.915	0.93	0.858	0.936	0.934	0.882	0.841	0.791
ITGA10	0.711	0.813	0.895	0.797	0.81	0.928	0.828	0.935	0.804	0.923	0.933	0.773	0.804	0.907	0.923	0.919	0.855	0.8	0.893	0.872	0.862	0.74	0.898	0.851	0.922	0.881	0.803	0.87	0.868	0.819	0.871	0.874	0.78	0.825	0.902	0.902	0.887	0.917	0.836	0.855	0.786
ITIH1	0.788	0.712	0.792	0.849	0.768	0.784	0.81	0.806	0.813	0.747	0.785	0.686	0.698	0.852	0.842	0.741	0.789	0.74	0.79	0.782	0.78	0.746	0.752	0.796	0.802	0.811	0.85	0.668	0.778	0.631	0.798	0.855	0.796	0.746	0.836	0.757	0.823	0.724	0.756	0.807	0.772
JADE2	0.802	0.866	0.926	0.871	0.845	0.964	0.86	0.93	0.863	0.897	0.984	0.827	0.843	0.91	0.949	0.936	0.886	0.824	0.938	0.933	0.91	0.814	0.956	0.94	0.952	0.914	0.937	0.863	0.893	0.838	0.924	0.899	0.829	0.793	0.917	0.941	0.905	0.908	0.916	0.855	0.889
KCNJ10	0.782	0.814	0.933	0.793	0.848	0.881	0.926	0.888	0.866	0.89	0.908	0.838	0.803	0.872	0.92	0.859	0.94	0.839	0.933	0.886	0.893	0.741	0.841	0.86	0.904	0.921	0.81	0.88	0.881	0.859	0.894	0.854	0.799	0.781	0.896	0.927	0.88	0.936	0.87	0.925	0.779
KCTD15	0.844	0.916	0.95	0.82	0.878	0.954	0.929	0.951	0.92	0.924	0.943	0.903	0.796	0.959	0.965	0.887	0.93	0.847	0.963	0.971	0.955	0.854	0.911	0.891	0.975	0.96	0.886	0.902	0.931	0.829	0.962	0.906	0.797	0.875	0.958	0.96	0.971	0.951	0.884	0.94	0.859
KLHDC7A	0.761	0.724	0.948	0.753	0.812	0.879	0.877	0.89	0.792	0.913	0.879	0.809	0.765	0.896	0.915	0.845	0.891	0.811	0.892	0.846	0.867	0.769	0.797	0.791	0.901	0.898	0.755	0.812	0.888	0.81	0.892	0.845	0.82	0.835	0.889	0.867	0.859	0.941	0.76	0.862	0.712
KRT23	0.875	0.884	0.985	0.902	0.889	0.957	0.957	0.957	0.926	0.939	0.982	0.887	0.86	0.949	0.985	0.929	0.964	0.865	0.987	0.968	0.941	0.875	0.909	0.937	0.979	0.979	0.933	0.919	0.951	0.87	0.958	0.943	0.859	0.873	0.972	0.956	0.964	0.959	0.93	0.943	0.875
KRT80	0.821	0.91	0.894	0.787	0.797	0.922	0.871	0.884	0.774	0.811	0.891	0.857	0.708	0.909	0.9	0.852	0.863	0.912	0.924	0.906	0.88	0.752	0.896	0.856	0.943	0.908	0.842	0.885	0.839	0.795	0.923	0.831	0.795	0.829	0.925	0.95	0.885	0.929	0.84	0.851	0.919
KRTAP3-1	0.547	0.627	0.78	0.649	0.739	0.851	0.662	0.875	0.7	0.839	0.801	0.615	0.782	0.782	0.843	0.722	0.659	0.615	0.765	0.764	0.784	0.636	0.83	0.786	0.802	0.767	0.729	0.618	0.737	0.697	0.785	0.798	0.705	0.666	0.748	0.781	0.727	0.771	0.701	0.683	0.659
KYNU	0.887	0.917	0.97	0.891	0.87	0.942	0.968	0.945	0.899	0.904	0.946	0.908	0.817	0.947	0.969	0.874	0.963	0.9	0.983	0.969	0.926	0.841	0.897	0.93	0.978	0.976	0.907	0.921	0.937	0.851	0.96	0.92	0.845	0.893	0.975	0.96	0.963	0.962	0.894	0.947	0.899
LAD1	0.87	0.893	0.968	0.905	0.884	0.95	0.952	0.945	0.948	0.949	0.982	0.872	0.842	0.942	0.974	0.934	0.96	0.839	0.977	0.969	0.939	0.885	0.91	0.929	0.971	0.968	0.941	0.915	0.942	0.859	0.938	0.93	0.839	0.866	0.963	0.938	0.978	0.942	0.941	0.951	0.85
LAMA3	0.832	0.828	0.876	0.879	0.7	0.803	0.862	0.792	0.86	0.789	0.896	0.903	0.759	0.865	0.836	0.876	0.927	0.735	0.872	0.882	0.822	0.852	0.736	0.8	0.879	0.868	0.847	0.927	0.898	0.715	0.841	0.836	0.661	0.821	0.879	0.818	0.915	0.821	0.819	0.86	0.81
LARGE2	0.868	0.84	0.933	0.802	0.924	0.878	0.901	0.888	0.937	0.896	0.906	0.802	0.789	0.921	0.942	0.892	0.92	0.796	0.916	0.916	0.892	0.859	0.829	0.848	0.907	0.932	0.877	0.822	0.904	0.752	0.892	0.904	0.82	0.808	0.91	0.913	0.924	0.886	0.861	0.924	0.775
LCP1	0.829	0.843	0.949	0.84	0.917	0.961	0.897	0.976	0.874	0.928	0.948	0.812	0.843	0.95	0.985	0.911	0.885	0.858	0.945	0.929	0.921	0.832	0.925	0.913	0.957	0.943	0.898	0.835	0.911	0.835	0.945	0.949	0.888	0.86	0.953	0.944	0.921	0.936	0.88	0.89	0.857
LDLRAD1	0.802	0.733	0.819	0.835	0.739	0.745	0.83	0.806	0.845	0.732	0.79	0.803	0.785	0.878	0.837	0.78	0.823	0.724	0.824	0.814	0.806	0.8	0.671	0.754	0.837	0.866	0.825	0.8	0.802	0.605	0.813	0.903	0.701	0.796	0.867	0.783	0.86	0.743	0.774	0.833	0.796
LEAP2	0.816	0.834	0.947	0.814	0.798	0.939	0.906	0.921	0.766	0.89	0.927	0.862	0.762	0.883	0.922	0.878	0.881	0.885	0.948	0.906	0.884	0.823	0.875	0.864	0.948	0.919	0.83	0.903	0.896	0.9	0.933	0.853	0.844	0.887	0.941	0.902	0.891	0.974	0.852	0.841	0.847
LGALS2	0.735	0.822	0.87	0.888	0.739	0.82	0.897	0.844	0.905	0.864	0.896	0.802	0.847	0.872	0.874	0.864	0.927	0.768	0.91	0.868	0.851	0.711	0.789	0.849	0.897	0.924	0.847	0.937	0.807	0.755	0.804	0.868	0.685	0.749	0.878	0.88	0.906	0.848	0.917	0.944	0.782
LIF	0.829	0.934	0.919	0.862	0.849	0.931	0.939	0.906	0.902	0.898	0.94	0.856	0.768	0.934	0.937	0.896	0.943	0.896	0.957	0.939	0.924	0.761	0.929	0.907	0.96	0.945	0.896	0.913	0.867	0.831	0.915	0.867	0.808	0.817	0.941	0.967	0.949	0.939	0.924	0.958	0.876
LRATD2	0.896	0.858	0.87	0.729	0.875	0.843	0.891	0.842	0.745	0.849	0.826	0.728	0.58	0.812	0.855	0.846	0.819	0.872	0.875	0.86	0.768	0.87	0.782	0.763	0.855	0.846	0.76	0.825	0.854	0.833	0.83	0.789	0.864	0.924	0.914	0.806	0.883	0.914	0.794	0.821	0.725
LRRC27	0.839	0.849	0.894	0.878	0.896	0.878	0.883	0.902	0.848	0.931	0.881	0.633	0.753	0.868	0.926	0.849	0.863	0.825	0.898	0.884	0.773	0.785	0.852	0.895	0.89	0.907	0.87	0.788	0.835	0.766	0.798	0.882	0.877	0.845	0.904	0.855	0.905	0.877	0.856	0.892	0.74
LY6D	0.853	0.884	0.857	0.816	0.772	0.853	0.899	0.86	0.736	0.807	0.851	0.847	0.642	0.85	0.85	0.835	0.855	0.888	0.882	0.872	0.794	0.811	0.804	0.803	0.888	0.847	0.772	0.904	0.874	0.831	0.865	0.816	0.795	0.947	0.936	0.823	0.906	0.906	0.789	0.835	0.829
LYVE1	0.826	0.702	0.93	0.766	0.847	0.847	0.892	0.863	0.829	0.824	0.853	0.818	0.763	0.878	0.91	0.816	0.889	0.805	0.885	0.835	0.875	0.816	0.756	0.793	0.86	0.891	0.804	0.771	0.894	0.788	0.91	0.874	0.848	0.789	0.884	0.857	0.834	0.879	0.783	0.853	0.765
MAB21L3	0.883	0.867	0.85	0.828	0.889	0.794	0.933	0.839	0.867	0.813	0.813	0.722	0.714	0.836	0.876	0.803	0.87	0.862	0.896	0.865	0.793	0.781	0.765	0.832	0.853	0.904	0.837	0.833	0.799	0.757	0.805	0.868	0.831	0.826	0.907	0.854	0.891	0.845	0.879	0.917	0.782
MAB21L4	0.805	0.816	0.857	0.715	0.933	0.919	0.834	0.922	0.74	0.865	0.84	0.65	0.644	0.829	0.914	0.795	0.772	0.852	0.858	0.849	0.796	0.765	0.899	0.852	0.847	0.825	0.788	0.695	0.848	0.841	0.868	0.827	0.921	0.833	0.883	0.857	0.826	0.893	0.776	0.793	0.762
MAOA	0.89	0.865	0.923	0.866	0.827	0.875	0.97	0.866	0.896	0.828	0.905	0.899	0.767	0.881	0.908	0.857	0.939	0.87	0.958	0.92	0.915	0.856	0.821	0.867	0.919	0.942	0.899	0.915	0.885	0.852	0.923	0.875	0.815	0.828	0.939	0.903	0.923	0.906	0.928	0.924	0.873
MAPK13	0.843	0.898	0.963	0.872	0.864	0.967	0.928	0.956	0.907	0.915	0.977	0.899	0.862	0.937	0.973	0.913	0.929	0.855	0.985	0.973	0.954	0.855	0.93	0.939	0.984	0.972	0.935	0.92	0.922	0.865	0.965	0.928	0.824	0.846	0.958	0.969	0.949	0.951	0.937	0.914	0.904
MAPK3	0.878	0.913	0.966	0.87	0.911	0.956	0.954	0.942	0.882	0.937	0.953	0.824	0.778	0.929	0.972	0.901	0.95	0.914	0.972	0.95	0.901	0.815	0.931	0.933	0.963	0.956	0.899	0.881	0.918	0.872	0.932	0.893	0.895	0.868	0.96	0.96	0.945	0.973	0.901	0.941	0.854
MARVELD3	0.821	0.851	0.919	0.898	0.753	0.887	0.932	0.884	0.807	0.849	0.908	0.89	0.787	0.908	0.902	0.855	0.916	0.902	0.938	0.894	0.879	0.761	0.85	0.877	0.949	0.928	0.86	0.919	0.854	0.826	0.905	0.871	0.81	0.868	0.942	0.897	0.912	0.929	0.863	0.893	0.883
MAT1A	0.866	0.897	0.976	0.896	0.87	0.952	0.927	0.946	0.93	0.928	0.98	0.903	0.858	0.96	0.977	0.922	0.963	0.836	0.97	0.975	0.936	0.87	0.907	0.932	0.981	0.969	0.931	0.911	0.956	0.82	0.955	0.935	0.816	0.865	0.957	0.957	0.969	0.941	0.898	0.933	0.877
MBL2	0.85	0.87	0.933	0.844	0.92	0.894	0.914	0.9	0.935	0.881	0.943	0.822	0.842	0.909	0.95	0.923	0.95	0.834	0.939	0.922	0.896	0.803	0.874	0.904	0.916	0.937	0.897	0.876	0.904	0.806	0.899	0.916	0.824	0.776	0.916	0.957	0.912	0.899	0.916	0.937	0.838
MBOAT4	0.644	0.654	0.765	0.856	0.579	0.713	0.695	0.732	0.792	0.665	0.827	0.811	0.89	0.826	0.771	0.805	0.787	0.609	0.766	0.759	0.778	0.669	0.686	0.77	0.812	0.801	0.838	0.793	0.73	0.531	0.756	0.855	0.56	0.623	0.762	0.772	0.77	0.657	0.765	0.733	0.819
MCC	0.447	0.504	0.687	0.659	0.591	0.609	0.576	0.7	0.75	0.65	0.744	0.695	0.955	0.687	0.712	0.715	0.7	0.419	0.667	0.665	0.691	0.527	0.587	0.693	0.682	0.703	0.657	0.693	0.679	0.502	0.647	0.804	0.429	0.482	0.621	0.713	0.637	0.582	0.666	0.658	0.611
MEX3A	0.866	0.867	0.961	0.833	0.92	0.907	0.922	0.916	0.899	0.896	0.929	0.823	0.826	0.906	0.961	0.876	0.95	0.849	0.949	0.934	0.881	0.811	0.865	0.911	0.926	0.949	0.877	0.858	0.923	0.816	0.915	0.906	0.846	0.814	0.921	0.955	0.907	0.93	0.87	0.922	0.829
MLKL	0.786	0.88	0.936	0.835	0.855	0.962	0.867	0.954	0.891	0.919	0.978	0.858	0.872	0.912	0.959	0.918	0.897	0.788	0.952	0.959	0.924	0.834	0.932	0.929	0.959	0.935	0.906	0.9	0.92	0.843	0.933	0.913	0.775	0.813	0.921	0.954	0.926	0.923	0.911	0.877	0.865
MMACHC	0.821	0.849	0.954	0.896	0.85	0.926	0.949	0.927	0.952	0.929	0.972	0.89	0.873	0.942	0.96	0.928	0.962	0.829	0.967	0.939	0.96	0.83	0.893	0.911	0.961	0.964	0.924	0.916	0.911	0.849	0.933	0.928	0.811	0.817	0.944	0.94	0.955	0.927	0.946	0.959	0.845
MOGAT2	0.867	0.883	0.981	0.873	0.9	0.956	0.952	0.953	0.912	0.952	0.973	0.87	0.824	0.945	0.98	0.925	0.963	0.869	0.974	0.958	0.931	0.858	0.912	0.92	0.97	0.962	0.901	0.902	0.953	0.874	0.95	0.92	0.865	0.879	0.964	0.95	0.961	0.97	0.902	0.944	0.841
MPV17L	0.848	0.891	0.961	0.889	0.864	0.933	0.947	0.931	0.956	0.938	0.975	0.896	0.848	0.942	0.962	0.925	0.972	0.822	0.97	0.965	0.942	0.861	0.893	0.915	0.965	0.964	0.919	0.929	0.942	0.842	0.934	0.919	0.796	0.848	0.95	0.943	0.975	0.935	0.927	0.96	0.841
MPZ	0.848	0.907	0.942	0.889	0.893	0.976	0.925	0.953	0.901	0.953	0.976	0.799	0.806	0.903	0.968	0.91	0.907	0.849	0.968	0.963	0.911	0.853	0.961	0.958	0.96	0.942	0.946	0.869	0.906	0.888	0.92	0.898	0.872	0.847	0.945	0.932	0.95	0.941	0.947	0.909	0.85
MPZL2	0.909	0.908	0.974	0.88	0.895	0.956	0.957	0.932	0.889	0.911	0.962	0.869	0.79	0.947	0.969	0.93	0.941	0.92	0.983	0.958	0.932	0.873	0.916	0.916	0.98	0.973	0.933	0.904	0.916	0.861	0.956	0.913	0.893	0.878	0.978	0.959	0.954	0.967	0.927	0.926	0.897
MPZL3	0.833	0.849	0.976	0.872	0.838	0.915	0.934	0.913	0.908	0.915	0.964	0.906	0.853	0.943	0.953	0.926	0.98	0.843	0.96	0.934	0.926	0.821	0.863	0.889	0.96	0.959	0.879	0.929	0.936	0.83	0.933	0.909	0.8	0.837	0.94	0.947	0.94	0.948	0.885	0.941	0.839
MTTP	0.867	0.904	0.965	0.894	0.876	0.945	0.966	0.946	0.934	0.913	0.96	0.908	0.844	0.944	0.974	0.886	0.966	0.873	0.984	0.97	0.95	0.839	0.911	0.94	0.974	0.976	0.928	0.913	0.932	0.858	0.961	0.927	0.835	0.856	0.964	0.964	0.963	0.948	0.925	0.958	0.891
MYLK	0.806	0.881	0.936	0.91	0.821	0.944	0.9	0.934	0.905	0.885	0.981	0.902	0.888	0.945	0.955	0.92	0.937	0.838	0.955	0.946	0.939	0.793	0.931	0.945	0.972	0.946	0.938	0.914	0.904	0.817	0.942	0.93	0.79	0.807	0.937	0.963	0.934	0.91	0.921	0.911	0.921
MYO10	0.85	0.911	0.933	0.857	0.845	0.913	0.913	0.899	0.873	0.851	0.945	0.882	0.822	0.928	0.934	0.922	0.936	0.891	0.959	0.934	0.905	0.792	0.886	0.898	0.958	0.953	0.895	0.941	0.88	0.809	0.922	0.9	0.799	0.817	0.943	0.976	0.921	0.929	0.915	0.914	0.917
NAGS	0.813	0.86	0.937	0.903	0.823	0.918	0.911	0.942	0.933	0.894	0.97	0.91	0.901	0.949	0.954	0.934	0.945	0.796	0.953	0.944	0.932	0.852	0.866	0.903	0.958	0.953	0.91	0.953	0.936	0.813	0.931	0.96	0.759	0.847	0.951	0.932	0.958	0.9	0.919	0.928	0.882
NAV2	0.88	0.914	0.976	0.906	0.883	0.964	0.963	0.96	0.925	0.951	0.978	0.876	0.835	0.943	0.98	0.921	0.955	0.87	0.993	0.98	0.935	0.883	0.919	0.94	0.986	0.981	0.936	0.93	0.941	0.878	0.949	0.93	0.853	0.893	0.978	0.949	0.981	0.965	0.94	0.948	0.871
NCAPD2P1	0.862	0.862	0.935	0.869	0.871	0.904	0.948	0.907	0.922	0.837	0.94	0.925	0.838	0.925	0.946	0.891	0.96	0.867	0.951	0.927	0.944	0.815	0.875	0.906	0.931	0.937	0.908	0.896	0.923	0.839	0.958	0.924	0.825	0.805	0.941	0.953	0.919	0.906	0.91	0.934	0.907
NECTIN4	0.817	0.848	0.957	0.841	0.859	0.965	0.924	0.967	0.872	0.939	0.965	0.882	0.822	0.912	0.964	0.898	0.917	0.827	0.958	0.946	0.932	0.865	0.911	0.907	0.953	0.929	0.873	0.894	0.957	0.913	0.959	0.906	0.836	0.883	0.95	0.916	0.938	0.959	0.886	0.894	0.833
NEU4	0.865	0.885	0.952	0.918	0.875	0.947	0.928	0.926	0.906	0.908	0.986	0.861	0.827	0.926	0.961	0.936	0.959	0.859	0.953	0.944	0.909	0.835	0.93	0.947	0.95	0.93	0.937	0.887	0.941	0.857	0.933	0.913	0.86	0.836	0.944	0.938	0.941	0.926	0.914	0.919	0.879
NFE2	0.883	0.926	0.954	0.877	0.903	0.941	0.954	0.944	0.921	0.914	0.968	0.879	0.813	0.93	0.966	0.933	0.964	0.871	0.973	0.965	0.914	0.866	0.902	0.92	0.956	0.953	0.902	0.942	0.955	0.874	0.939	0.923	0.835	0.881	0.969	0.954	0.968	0.95	0.926	0.949	0.873
NMI	0.748	0.766	0.917	0.825	0.787	0.897	0.814	0.899	0.796	0.838	0.941	0.846	0.895	0.9	0.916	0.924	0.86	0.799	0.901	0.869	0.877	0.764	0.858	0.867	0.926	0.898	0.857	0.867	0.864	0.778	0.902	0.912	0.781	0.774	0.89	0.918	0.842	0.885	0.844	0.805	0.869
NOS3	0.852	0.886	0.947	0.889	0.89	0.942	0.92	0.938	0.895	0.902	0.977	0.868	0.835	0.956	0.966	0.961	0.951	0.885	0.947	0.931	0.917	0.81	0.926	0.92	0.958	0.933	0.906	0.903	0.93	0.837	0.938	0.934	0.859	0.85	0.958	0.96	0.94	0.935	0.901	0.927	0.889
NR1H4	0.879	0.901	0.974	0.913	0.87	0.956	0.963	0.955	0.915	0.917	0.978	0.904	0.851	0.949	0.977	0.924	0.962	0.883	0.99	0.969	0.942	0.869	0.91	0.938	0.983	0.978	0.935	0.941	0.943	0.875	0.962	0.942	0.851	0.882	0.98	0.957	0.967	0.957	0.938	0.942	0.906
NUAK1	0.802	0.793	0.96	0.809	0.817	0.888	0.879	0.911	0.876	0.946	0.904	0.842	0.81	0.951	0.937	0.87	0.911	0.767	0.911	0.91	0.885	0.85	0.799	0.814	0.945	0.942	0.82	0.853	0.916	0.737	0.894	0.896	0.766	0.883	0.918	0.877	0.939	0.922	0.783	0.9	0.734
NUGGC	0.61	0.711	0.858	0.814	0.697	0.799	0.784	0.846	0.862	0.866	0.895	0.799	0.953	0.856	0.861	0.864	0.867	0.649	0.855	0.829	0.84	0.661	0.766	0.819	0.877	0.884	0.791	0.881	0.796	0.692	0.786	0.879	0.605	0.689	0.812	0.861	0.84	0.811	0.835	0.856	0.722
OAS1	0.877	0.834	0.965	0.842	0.853	0.94	0.929	0.947	0.808	0.918	0.916	0.834	0.766	0.889	0.948	0.852	0.88	0.859	0.956	0.933	0.873	0.91	0.851	0.879	0.945	0.938	0.862	0.867	0.935	0.889	0.937	0.894	0.884	0.94	0.96	0.872	0.923	0.963	0.846	0.853	0.821
ODAM	0.865	0.914	0.956	0.873	0.907	0.952	0.957	0.968	0.94	0.915	0.96	0.895	0.857	0.945	0.983	0.899	0.945	0.867	0.984	0.976	0.954	0.855	0.918	0.939	0.972	0.976	0.925	0.917	0.934	0.864	0.964	0.949	0.838	0.866	0.972	0.971	0.966	0.945	0.937	0.952	0.896
OSBP2	0.841	0.892	0.965	0.864	0.906	0.962	0.923	0.976	0.918	0.933	0.963	0.865	0.867	0.948	0.99	0.892	0.937	0.844	0.969	0.969	0.931	0.834	0.926	0.946	0.97	0.965	0.911	0.882	0.944	0.841	0.956	0.945	0.838	0.857	0.954	0.97	0.949	0.945	0.894	0.929	0.872
PAK1	0.743	0.813	0.898	0.9	0.729	0.881	0.844	0.892	0.873	0.886	0.946	0.887	0.88	0.911	0.9	0.891	0.901	0.731	0.894	0.906	0.878	0.793	0.849	0.88	0.934	0.894	0.876	0.897	0.893	0.753	0.874	0.898	0.697	0.825	0.893	0.864	0.926	0.858	0.84	0.865	0.819
PALMD	0.894	0.918	0.968	0.922	0.882	0.942	0.972	0.93	0.923	0.914	0.97	0.883	0.819	0.95	0.97	0.921	0.979	0.906	0.982	0.961	0.927	0.838	0.914	0.939	0.975	0.973	0.937	0.923	0.927	0.854	0.943	0.921	0.864	0.865	0.972	0.963	0.967	0.953	0.933	0.963	0.895
PCYT1B	0.854	0.906	0.971	0.908	0.88	0.945	0.946	0.954	0.938	0.949	0.973	0.865	0.86	0.968	0.982	0.93	0.972	0.859	0.976	0.965	0.924	0.835	0.905	0.93	0.982	0.982	0.917	0.931	0.934	0.824	0.93	0.944	0.825	0.871	0.968	0.964	0.978	0.95	0.917	0.969	0.861
PDE3A	0.864	0.876	0.931	0.919	0.86	0.923	0.909	0.925	0.896	0.837	0.953	0.886	0.878	0.935	0.957	0.894	0.923	0.865	0.95	0.938	0.917	0.815	0.906	0.951	0.953	0.945	0.957	0.875	0.901	0.797	0.946	0.952	0.841	0.814	0.944	0.954	0.916	0.887	0.911	0.893	0.951
PDZK1	0.843	0.899	0.959	0.876	0.901	0.942	0.953	0.959	0.936	0.939	0.958	0.867	0.846	0.942	0.979	0.895	0.966	0.855	0.97	0.96	0.928	0.818	0.909	0.933	0.96	0.963	0.895	0.907	0.94	0.857	0.938	0.93	0.831	0.858	0.956	0.961	0.962	0.949	0.909	0.967	0.848
PIK3AP1	0.908	0.954	0.945	0.901	0.838	0.933	0.946	0.906	0.868	0.884	0.951	0.879	0.759	0.924	0.935	0.913	0.941	0.908	0.974	0.965	0.888	0.865	0.895	0.911	0.974	0.957	0.92	0.951	0.908	0.84	0.924	0.883	0.83	0.897	0.971	0.939	0.967	0.95	0.916	0.918	0.908
PIPOX	0.848	0.892	0.962	0.898	0.867	0.956	0.953	0.951	0.946	0.937	0.981	0.899	0.858	0.944	0.973	0.922	0.954	0.842	0.982	0.971	0.961	0.866	0.92	0.934	0.978	0.971	0.94	0.924	0.933	0.869	0.954	0.932	0.824	0.854	0.962	0.949	0.973	0.943	0.949	0.95	0.872
PKD1L2	0.905	0.842	0.935	0.857	0.887	0.924	0.893	0.897	0.82	0.832	0.907	0.81	0.746	0.916	0.943	0.854	0.881	0.899	0.919	0.904	0.874	0.832	0.892	0.903	0.924	0.911	0.919	0.773	0.889	0.788	0.939	0.891	0.923	0.833	0.93	0.915	0.879	0.901	0.832	0.844	0.897
PKLR	0.82	0.848	0.949	0.865	0.874	0.92	0.947	0.931	0.906	0.908	0.946	0.878	0.833	0.931	0.958	0.89	0.965	0.865	0.947	0.918	0.927	0.775	0.894	0.909	0.938	0.935	0.87	0.883	0.925	0.859	0.936	0.91	0.84	0.828	0.938	0.944	0.926	0.939	0.884	0.95	0.84
PKP3	0.829	0.851	0.956	0.898	0.854	0.948	0.941	0.932	0.893	0.929	0.971	0.858	0.829	0.946	0.962	0.933	0.94	0.885	0.96	0.923	0.941	0.805	0.927	0.917	0.968	0.949	0.919	0.887	0.895	0.863	0.936	0.911	0.872	0.837	0.953	0.94	0.938	0.948	0.923	0.932	0.861
PLAC8	0.882	0.88	0.96	0.846	0.864	0.917	0.938	0.909	0.888	0.861	0.94	0.926	0.805	0.963	0.95	0.923	0.954	0.899	0.958	0.933	0.939	0.84	0.866	0.869	0.964	0.958	0.886	0.92	0.921	0.81	0.962	0.917	0.831	0.858	0.964	0.964	0.937	0.944	0.88	0.927	0.903
PLCH2	0.715	0.827	0.885	0.776	0.821	0.947	0.837	0.961	0.858	0.921	0.947	0.842	0.835	0.889	0.929	0.905	0.836	0.737	0.908	0.917	0.92	0.829	0.911	0.866	0.924	0.881	0.838	0.881	0.906	0.864	0.915	0.895	0.74	0.834	0.907	0.891	0.914	0.9	0.878	0.845	0.802
PLPPR1	0.84	0.886	0.934	0.89	0.851	0.927	0.968	0.938	0.922	0.891	0.941	0.901	0.837	0.91	0.952	0.856	0.945	0.857	0.973	0.952	0.943	0.821	0.897	0.933	0.95	0.954	0.913	0.911	0.911	0.882	0.946	0.915	0.819	0.843	0.951	0.936	0.948	0.928	0.935	0.947	0.882
POU2AF1	0.783	0.798	0.853	0.716	0.968	0.86	0.838	0.904	0.864	0.828	0.857	0.704	0.806	0.812	0.919	0.817	0.82	0.766	0.871	0.865	0.835	0.757	0.85	0.874	0.825	0.856	0.822	0.739	0.851	0.803	0.858	0.891	0.831	0.723	0.851	0.901	0.816	0.835	0.853	0.839	0.771
PPARGC1B	0.75	0.865	0.872	0.754	0.87	0.886	0.831	0.909	0.867	0.891	0.864	0.73	0.815	0.86	0.917	0.787	0.82	0.757	0.903	0.917	0.851	0.742	0.872	0.887	0.905	0.917	0.848	0.79	0.807	0.738	0.846	0.866	0.746	0.762	0.862	0.919	0.878	0.867	0.851	0.864	0.776
PPP1R3G	0.702	0.732	0.893	0.894	0.734	0.831	0.881	0.859	0.89	0.877	0.902	0.805	0.903	0.886	0.893	0.852	0.913	0.753	0.899	0.843	0.878	0.692	0.799	0.86	0.9	0.921	0.858	0.866	0.806	0.752	0.83	0.892	0.729	0.724	0.864	0.87	0.871	0.846	0.886	0.914	0.771
PPP2R2C	0.89	0.907	0.954	0.908	0.89	0.931	0.951	0.948	0.924	0.881	0.957	0.9	0.867	0.957	0.974	0.919	0.948	0.885	0.977	0.962	0.932	0.858	0.892	0.932	0.973	0.977	0.938	0.928	0.926	0.826	0.954	0.967	0.845	0.873	0.98	0.964	0.96	0.928	0.931	0.94	0.928
PSMB10	0.857	0.853	0.892	0.852	0.893	0.847	0.886	0.875	0.944	0.817	0.907	0.824	0.823	0.908	0.923	0.896	0.94	0.78	0.896	0.899	0.861	0.822	0.808	0.866	0.875	0.904	0.88	0.865	0.917	0.731	0.877	0.929	0.769	0.776	0.903	0.914	0.909	0.829	0.871	0.924	0.841
PSMB8	0.828	0.812	0.965	0.924	0.822	0.885	0.922	0.913	0.911	0.926	0.941	0.837	0.894	0.933	0.95	0.895	0.955	0.805	0.948	0.919	0.88	0.824	0.82	0.898	0.95	0.97	0.898	0.9	0.904	0.777	0.884	0.94	0.802	0.844	0.932	0.903	0.937	0.908	0.881	0.932	0.809
PTCHD4	0.856	0.889	0.964	0.891	0.867	0.942	0.955	0.953	0.94	0.923	0.968	0.914	0.858	0.936	0.971	0.899	0.964	0.831	0.978	0.972	0.944	0.873	0.891	0.928	0.966	0.967	0.916	0.93	0.959	0.866	0.956	0.935	0.809	0.871	0.961	0.942	0.971	0.94	0.92	0.948	0.867
PTGFRN	0.914	0.894	0.933	0.871	0.89	0.886	0.923	0.899	0.872	0.925	0.896	0.757	0.741	0.91	0.932	0.881	0.895	0.856	0.933	0.932	0.828	0.887	0.831	0.867	0.936	0.946	0.888	0.857	0.88	0.77	0.857	0.894	0.861	0.919	0.95	0.873	0.958	0.916	0.863	0.908	0.785
PTP4A1	0.814	0.857	0.934	0.886	0.778	0.914	0.914	0.928	0.88	0.905	0.947	0.925	0.836	0.913	0.926	0.88	0.924	0.789	0.942	0.946	0.907	0.871	0.852	0.885	0.953	0.928	0.874	0.937	0.942	0.841	0.926	0.904	0.75	0.9	0.943	0.879	0.96	0.918	0.868	0.895	0.839
PWWP2B	0.655	0.647	0.845	0.692	0.706	0.747	0.765	0.765	0.755	0.768	0.834	0.76	0.783	0.778	0.803	0.847	0.86	0.672	0.805	0.75	0.761	0.676	0.665	0.706	0.781	0.805	0.673	0.847	0.824	0.724	0.771	0.782	0.637	0.663	0.774	0.814	0.75	0.809	0.746	0.79	0.668
PXDC1	0.832	0.821	0.912	0.875	0.869	0.905	0.865	0.895	0.871	0.87	0.896	0.748	0.791	0.919	0.943	0.815	0.88	0.823	0.895	0.895	0.862	0.761	0.894	0.921	0.911	0.91	0.923	0.728	0.853	0.72	0.887	0.892	0.866	0.771	0.888	0.905	0.881	0.857	0.824	0.875	0.835
RAB42	0.874	0.858	0.973	0.912	0.827	0.92	0.943	0.929	0.892	0.932	0.946	0.865	0.843	0.917	0.952	0.882	0.932	0.827	0.973	0.958	0.896	0.902	0.844	0.906	0.969	0.976	0.918	0.915	0.924	0.835	0.918	0.922	0.824	0.903	0.958	0.893	0.962	0.938	0.899	0.909	0.834
RHBDL2	0.782	0.87	0.899	0.873	0.764	0.891	0.902	0.907	0.865	0.881	0.942	0.888	0.825	0.896	0.902	0.919	0.918	0.804	0.932	0.915	0.881	0.817	0.841	0.86	0.935	0.914	0.845	0.986	0.901	0.842	0.884	0.891	0.722	0.868	0.936	0.889	0.944	0.907	0.901	0.904	0.842
RHOBTB1	0.854	0.845	0.974	0.876	0.875	0.931	0.96	0.939	0.914	0.946	0.954	0.868	0.829	0.915	0.965	0.891	0.959	0.836	0.967	0.944	0.921	0.866	0.872	0.908	0.948	0.955	0.889	0.893	0.949	0.882	0.935	0.912	0.849	0.872	0.949	0.913	0.949	0.953	0.898	0.939	0.807
RIN3	0.738	0.807	0.891	0.78	0.907	0.884	0.852	0.909	0.894	0.882	0.897	0.741	0.855	0.875	0.939	0.836	0.887	0.78	0.893	0.878	0.87	0.683	0.886	0.904	0.878	0.898	0.842	0.776	0.847	0.773	0.865	0.89	0.797	0.701	0.854	0.946	0.847	0.866	0.856	0.9	0.78
RINL	0.727	0.729	0.925	0.874	0.77	0.831	0.852	0.868	0.905	0.911	0.909	0.81	0.904	0.946	0.915	0.889	0.934	0.733	0.878	0.852	0.868	0.728	0.78	0.829	0.915	0.926	0.836	0.844	0.856	0.672	0.836	0.917	0.726	0.768	0.873	0.877	0.897	0.853	0.808	0.92	0.734
RIPPLY3	0.723	0.774	0.868	0.866	0.709	0.857	0.825	0.896	0.822	0.841	0.903	0.869	0.866	0.915	0.885	0.88	0.851	0.744	0.874	0.864	0.863	0.783	0.801	0.824	0.917	0.884	0.83	0.902	0.861	0.732	0.867	0.917	0.694	0.846	0.904	0.843	0.9	0.842	0.818	0.837	0.832
ROM1	0.868	0.894	0.884	0.821	0.924	0.874	0.896	0.886	0.914	0.886	0.873	0.748	0.711	0.891	0.923	0.823	0.901	0.805	0.887	0.915	0.835	0.81	0.859	0.877	0.88	0.888	0.863	0.778	0.892	0.745	0.857	0.865	0.822	0.829	0.898	0.883	0.93	0.862	0.824	0.923	0.766
S100A3	0.65	0.639	0.778	0.811	0.711	0.794	0.704	0.827	0.795	0.761	0.803	0.653	0.817	0.84	0.843	0.737	0.737	0.62	0.764	0.765	0.777	0.682	0.761	0.805	0.799	0.799	0.834	0.644	0.752	0.579	0.775	0.869	0.701	0.656	0.775	0.766	0.771	0.686	0.733	0.745	0.747
SAMD10	0.916	0.877	0.941	0.901	0.844	0.868	0.949	0.866	0.926	0.845	0.918	0.893	0.79	0.935	0.926	0.889	0.966	0.853	0.943	0.93	0.898	0.869	0.814	0.87	0.934	0.952	0.917	0.901	0.912	0.763	0.914	0.908	0.809	0.847	0.945	0.911	0.95	0.89	0.886	0.94	0.869
SCN1A	0.875	0.827	0.926	0.931	0.814	0.863	0.897	0.867	0.897	0.814	0.911	0.863	0.842	0.931	0.925	0.851	0.937	0.82	0.913	0.906	0.871	0.816	0.819	0.902	0.921	0.932	0.934	0.836	0.893	0.708	0.902	0.927	0.806	0.801	0.914	0.9	0.907	0.844	0.845	0.893	0.892
SCNN1A	0.754	0.701	0.793	0.83	0.645	0.702	0.791	0.719	0.863	0.69	0.795	0.815	0.753	0.839	0.78	0.785	0.859	0.635	0.789	0.783	0.787	0.772	0.623	0.712	0.792	0.825	0.809	0.818	0.799	0.563	0.77	0.827	0.587	0.689	0.8	0.755	0.834	0.689	0.766	0.829	0.755
SECTM1	0.69	0.83	0.83	0.679	0.757	0.915	0.808	0.916	0.762	0.887	0.844	0.796	0.667	0.85	0.867	0.777	0.757	0.741	0.862	0.882	0.868	0.789	0.866	0.782	0.892	0.836	0.746	0.815	0.839	0.819	0.879	0.789	0.702	0.864	0.876	0.829	0.889	0.893	0.774	0.8	0.74
SERPINA7	0.883	0.912	0.974	0.911	0.878	0.95	0.962	0.939	0.939	0.938	0.977	0.886	0.836	0.955	0.975	0.929	0.969	0.873	0.986	0.973	0.942	0.868	0.913	0.933	0.985	0.982	0.944	0.925	0.931	0.848	0.945	0.927	0.845	0.869	0.971	0.957	0.98	0.953	0.939	0.959	0.876
SERPIND1	0.88	0.904	0.976	0.901	0.876	0.955	0.951	0.941	0.929	0.944	0.98	0.878	0.833	0.955	0.974	0.94	0.956	0.867	0.984	0.971	0.941	0.881	0.913	0.924	0.987	0.98	0.942	0.923	0.929	0.848	0.944	0.926	0.847	0.874	0.971	0.951	0.977	0.956	0.937	0.945	0.869
SGK2	0.85	0.926	0.944	0.905	0.831	0.936	0.93	0.917	0.923	0.907	0.968	0.895	0.827	0.962	0.95	0.93	0.954	0.866	0.967	0.961	0.935	0.824	0.913	0.915	0.985	0.968	0.933	0.941	0.897	0.802	0.928	0.91	0.791	0.847	0.957	0.961	0.974	0.931	0.928	0.949	0.897
SH2D5	0.795	0.78	0.881	0.749	0.837	0.89	0.894	0.893	0.77	0.869	0.823	0.749	0.665	0.889	0.901	0.783	0.806	0.887	0.886	0.84	0.874	0.755	0.847	0.799	0.896	0.886	0.797	0.749	0.798	0.809	0.89	0.831	0.886	0.85	0.911	0.854	0.863	0.914	0.798	0.853	0.771
SH3TC2	0.872	0.75	0.818	0.73	0.865	0.752	0.89	0.778	0.832	0.761	0.759	0.707	0.62	0.732	0.82	0.71	0.816	0.737	0.831	0.82	0.766	0.854	0.686	0.762	0.755	0.813	0.786	0.711	0.832	0.778	0.798	0.786	0.808	0.777	0.829	0.739	0.823	0.783	0.795	0.822	0.672
SHH	0.839	0.807	0.872	0.733	0.878	0.792	0.842	0.832	0.823	0.822	0.833	0.722	0.75	0.845	0.869	0.883	0.837	0.79	0.871	0.847	0.781	0.823	0.723	0.759	0.853	0.891	0.78	0.85	0.822	0.712	0.8	0.87	0.774	0.813	0.881	0.858	0.858	0.852	0.826	0.846	0.736
SLC17A2	0.852	0.882	0.951	0.886	0.888	0.913	0.935	0.933	0.949	0.892	0.966	0.89	0.89	0.934	0.965	0.927	0.967	0.829	0.965	0.952	0.926	0.84	0.875	0.923	0.949	0.962	0.915	0.932	0.938	0.827	0.932	0.952	0.8	0.825	0.947	0.961	0.946	0.914	0.931	0.948	0.877
SLC18B1	0.894	0.9	0.963	0.894	0.844	0.949	0.948	0.934	0.874	0.899	0.958	0.915	0.79	0.953	0.956	0.915	0.937	0.896	0.97	0.957	0.929	0.885	0.898	0.902	0.982	0.956	0.916	0.922	0.936	0.852	0.963	0.914	0.853	0.916	0.982	0.93	0.967	0.956	0.892	0.912	0.902
SLC22A3	0.858	0.912	0.965	0.924	0.871	0.953	0.947	0.946	0.936	0.936	0.981	0.866	0.865	0.944	0.976	0.916	0.961	0.861	0.985	0.973	0.931	0.834	0.928	0.96	0.982	0.98	0.953	0.918	0.917	0.844	0.934	0.932	0.835	0.844	0.958	0.965	0.967	0.942	0.946	0.952	0.886
SLC22A7	0.867	0.883	0.961	0.846	0.927	0.961	0.929	0.98	0.886	0.956	0.939	0.795	0.807	0.909	0.983	0.869	0.903	0.839	0.965	0.963	0.888	0.885	0.903	0.928	0.949	0.954	0.891	0.857	0.944	0.874	0.93	0.925	0.878	0.901	0.957	0.921	0.946	0.953	0.885	0.905	0.818
SLC22A9	0.615	0.761	0.813	0.682	0.667	0.868	0.727	0.865	0.656	0.854	0.833	0.704	0.685	0.784	0.818	0.781	0.74	0.695	0.82	0.815	0.748	0.699	0.802	0.759	0.847	0.795	0.679	0.83	0.803	0.781	0.788	0.743	0.647	0.802	0.813	0.794	0.806	0.865	0.721	0.726	0.695
SLC2A2	0.896	0.923	0.972	0.92	0.879	0.941	0.95	0.945	0.934	0.921	0.962	0.884	0.841	0.955	0.977	0.894	0.968	0.858	0.977	0.982	0.914	0.871	0.896	0.944	0.979	0.98	0.939	0.912	0.949	0.814	0.942	0.938	0.83	0.885	0.968	0.952	0.98	0.937	0.902	0.95	0.886
SLC2A9	0.863	0.883	0.974	0.891	0.9	0.955	0.94	0.958	0.916	0.957	0.966	0.823	0.848	0.912	0.981	0.889	0.941	0.833	0.977	0.969	0.904	0.866	0.91	0.953	0.96	0.967	0.927	0.879	0.939	0.869	0.927	0.923	0.86	0.861	0.947	0.935	0.951	0.948	0.918	0.926	0.832
SLC30A10	0.859	0.894	0.963	0.905	0.85	0.918	0.931	0.914	0.916	0.884	0.96	0.888	0.872	0.94	0.958	0.904	0.969	0.861	0.972	0.953	0.915	0.81	0.883	0.933	0.969	0.977	0.928	0.924	0.909	0.801	0.929	0.926	0.806	0.817	0.942	0.972	0.938	0.926	0.915	0.938	0.901
SLC37A2	0.87	0.916	0.948	0.935	0.874	0.956	0.937	0.932	0.925	0.915	0.984	0.852	0.834	0.942	0.968	0.93	0.949	0.876	0.97	0.961	0.927	0.832	0.949	0.962	0.973	0.957	0.971	0.894	0.907	0.84	0.932	0.922	0.86	0.832	0.955	0.957	0.959	0.925	0.95	0.937	0.905
SLC38A11	0.872	0.863	0.921	0.937	0.832	0.842	0.918	0.854	0.951	0.86	0.912	0.828	0.835	0.932	0.921	0.873	0.967	0.805	0.919	0.916	0.859	0.805	0.808	0.893	0.92	0.948	0.926	0.87	0.879	0.693	0.857	0.916	0.775	0.798	0.911	0.902	0.943	0.846	0.877	0.954	0.833
SLC38A5	0.838	0.891	0.967	0.855	0.869	0.953	0.926	0.945	0.93	0.946	0.976	0.887	0.845	0.956	0.97	0.941	0.943	0.835	0.974	0.966	0.953	0.865	0.908	0.901	0.983	0.973	0.912	0.926	0.927	0.839	0.946	0.921	0.805	0.855	0.956	0.959	0.968	0.953	0.924	0.939	0.851
SLC44A4	0.829	0.848	0.965	0.814	0.905	0.943	0.926	0.939	0.866	0.925	0.941	0.818	0.816	0.918	0.968	0.9	0.922	0.885	0.961	0.921	0.916	0.793	0.905	0.901	0.949	0.953	0.869	0.864	0.895	0.868	0.933	0.898	0.878	0.822	0.936	0.963	0.902	0.967	0.894	0.914	0.832
SLC51B	0.796	0.905	0.898	0.781	0.796	0.912	0.894	0.899	0.844	0.886	0.916	0.863	0.741	0.832	0.891	0.843	0.89	0.778	0.937	0.945	0.867	0.847	0.855	0.862	0.912	0.898	0.82	0.939	0.914	0.886	0.893	0.817	0.713	0.852	0.904	0.888	0.925	0.926	0.878	0.871	0.8
SLC5A11	0.744	0.778	0.831	0.922	0.718	0.813	0.859	0.812	0.91	0.799	0.89	0.805	0.848	0.888	0.859	0.861	0.874	0.757	0.873	0.841	0.883	0.717	0.816	0.856	0.886	0.892	0.928	0.843	0.758	0.688	0.819	0.882	0.716	0.691	0.86	0.854	0.88	0.773	0.921	0.894	0.842
SLC5A9	0.851	0.865	0.985	0.858	0.867	0.932	0.93	0.938	0.925	0.935	0.966	0.901	0.861	0.953	0.97	0.923	0.965	0.824	0.969	0.96	0.933	0.871	0.866	0.893	0.972	0.975	0.891	0.923	0.954	0.822	0.946	0.93	0.801	0.865	0.952	0.95	0.959	0.951	0.885	0.937	0.837
SLC6A12	0.851	0.875	0.971	0.921	0.867	0.951	0.934	0.948	0.937	0.938	0.987	0.873	0.884	0.958	0.979	0.938	0.952	0.842	0.976	0.961	0.943	0.856	0.916	0.941	0.983	0.977	0.954	0.908	0.923	0.831	0.94	0.949	0.838	0.846	0.959	0.952	0.963	0.934	0.937	0.938	0.877
SLC6A4	0.852	0.936	0.925	0.855	0.869	0.936	0.915	0.929	0.893	0.956	0.931	0.779	0.75	0.876	0.937	0.856	0.905	0.804	0.951	0.971	0.852	0.868	0.896	0.917	0.939	0.934	0.888	0.886	0.913	0.845	0.874	0.858	0.798	0.885	0.929	0.895	0.968	0.93	0.893	0.914	0.784
SLC6A9	0.823	0.912	0.934	0.905	0.846	0.954	0.929	0.941	0.912	0.907	0.985	0.885	0.851	0.931	0.956	0.935	0.943	0.86	0.969	0.955	0.937	0.81	0.943	0.945	0.969	0.947	0.932	0.939	0.909	0.868	0.936	0.917	0.811	0.83	0.952	0.961	0.953	0.932	0.953	0.933	0.905
SLC7A11	0.888	0.912	0.93	0.857	0.877	0.914	0.972	0.927	0.883	0.86	0.905	0.9	0.764	0.901	0.942	0.82	0.941	0.893	0.959	0.949	0.904	0.83	0.873	0.912	0.932	0.936	0.873	0.891	0.931	0.871	0.95	0.893	0.84	0.886	0.958	0.927	0.941	0.936	0.875	0.933	0.883
SLC7A9	0.749	0.816	0.887	0.872	0.724	0.885	0.905	0.88	0.874	0.866	0.931	0.914	0.823	0.904	0.888	0.893	0.901	0.803	0.921	0.889	0.936	0.783	0.855	0.848	0.936	0.908	0.871	0.932	0.85	0.831	0.9	0.872	0.729	0.812	0.916	0.877	0.924	0.888	0.911	0.9	0.843
SLCO2B1	0.882	0.9	0.961	0.94	0.842	0.915	0.949	0.91	0.921	0.883	0.952	0.885	0.854	0.943	0.957	0.884	0.972	0.873	0.973	0.957	0.909	0.82	0.881	0.944	0.97	0.979	0.949	0.911	0.906	0.795	0.927	0.926	0.824	0.835	0.951	0.954	0.951	0.919	0.914	0.946	0.906
SMTNL2	0.75	0.812	0.94	0.785	0.848	0.891	0.894	0.913	0.934	0.935	0.917	0.854	0.861	0.939	0.944	0.872	0.932	0.771	0.927	0.912	0.937	0.764	0.846	0.848	0.937	0.951	0.832	0.867	0.883	0.769	0.902	0.897	0.74	0.781	0.897	0.942	0.921	0.916	0.856	0.948	0.759
SNORC	0.847	0.905	0.957	0.905	0.871	0.943	0.933	0.93	0.944	0.932	0.98	0.874	0.843	0.963	0.968	0.938	0.97	0.853	0.962	0.957	0.936	0.819	0.926	0.931	0.974	0.961	0.933	0.908	0.922	0.816	0.931	0.921	0.82	0.833	0.95	0.964	0.968	0.933	0.921	0.961	0.867
SOAT2	0.866	0.869	0.968	0.888	0.897	0.951	0.96	0.955	0.927	0.94	0.964	0.876	0.829	0.953	0.98	0.914	0.952	0.869	0.969	0.95	0.948	0.86	0.912	0.92	0.967	0.96	0.918	0.884	0.94	0.867	0.956	0.935	0.875	0.877	0.969	0.938	0.963	0.951	0.912	0.949	0.853
SORBS2	0.849	0.907	0.961	0.92	0.871	0.946	0.936	0.945	0.948	0.93	0.981	0.882	0.87	0.962	0.977	0.92	0.971	0.846	0.97	0.968	0.935	0.824	0.924	0.95	0.978	0.971	0.943	0.911	0.931	0.815	0.937	0.939	0.817	0.84	0.954	0.966	0.97	0.93	0.921	0.959	0.882
SORBS3	0.86	0.879	0.971	0.864	0.883	0.932	0.93	0.942	0.915	0.974	0.947	0.81	0.827	0.916	0.965	0.895	0.927	0.81	0.97	0.965	0.891	0.892	0.867	0.904	0.962	0.975	0.9	0.895	0.923	0.833	0.9	0.912	0.825	0.886	0.946	0.913	0.966	0.948	0.902	0.927	0.785
SOWAHA	0.815	0.767	0.854	0.833	0.809	0.836	0.864	0.856	0.877	0.836	0.843	0.791	0.72	0.875	0.881	0.779	0.855	0.727	0.84	0.859	0.845	0.834	0.788	0.818	0.847	0.844	0.848	0.737	0.882	0.721	0.86	0.862	0.779	0.821	0.872	0.787	0.897	0.801	0.773	0.859	0.744
SOX6	0.934	0.926	0.921	0.849	0.916	0.885	0.98	0.897	0.888	0.868	0.878	0.815	0.708	0.894	0.931	0.841	0.927	0.916	0.952	0.933	0.865	0.849	0.843	0.879	0.918	0.944	0.875	0.877	0.889	0.835	0.9	0.881	0.876	0.892	0.961	0.911	0.947	0.928	0.893	0.948	0.841
SPOCK2	0.816	0.814	0.961	0.836	0.883	0.961	0.901	0.956	0.868	0.96	0.955	0.809	0.818	0.918	0.969	0.901	0.89	0.823	0.944	0.926	0.919	0.855	0.915	0.901	0.95	0.932	0.89	0.827	0.918	0.867	0.933	0.905	0.878	0.856	0.933	0.907	0.92	0.947	0.875	0.88	0.797
SRRM3	0.834	0.885	0.943	0.818	0.928	0.936	0.914	0.959	0.875	0.919	0.947	0.83	0.844	0.906	0.967	0.917	0.91	0.863	0.956	0.94	0.896	0.818	0.906	0.914	0.943	0.939	0.863	0.896	0.919	0.873	0.924	0.927	0.851	0.86	0.947	0.957	0.92	0.952	0.9	0.906	0.844
SSUH2	0.846	0.868	0.978	0.885	0.887	0.953	0.952	0.958	0.927	0.953	0.97	0.874	0.851	0.961	0.985	0.918	0.961	0.864	0.974	0.952	0.948	0.837	0.913	0.922	0.976	0.973	0.911	0.896	0.935	0.855	0.951	0.935	0.857	0.864	0.964	0.955	0.961	0.96	0.91	0.956	0.848
ST6GAL1	0.878	0.894	0.98	0.889	0.885	0.963	0.949	0.955	0.929	0.937	0.981	0.9	0.842	0.948	0.981	0.921	0.957	0.851	0.982	0.978	0.948	0.892	0.915	0.933	0.979	0.97	0.934	0.911	0.96	0.866	0.966	0.932	0.845	0.878	0.968	0.95	0.971	0.955	0.919	0.935	0.873
SULT1C2	0.825	0.727	0.881	0.73	0.903	0.791	0.845	0.824	0.834	0.839	0.831	0.67	0.753	0.771	0.872	0.82	0.84	0.725	0.857	0.83	0.766	0.829	0.721	0.794	0.798	0.857	0.789	0.75	0.851	0.771	0.794	0.84	0.817	0.749	0.829	0.812	0.81	0.83	0.814	0.82	0.661
SULT2A1	0.884	0.896	0.981	0.906	0.887	0.96	0.958	0.954	0.923	0.928	0.984	0.893	0.852	0.944	0.982	0.928	0.965	0.87	0.988	0.972	0.94	0.88	0.913	0.942	0.978	0.975	0.939	0.924	0.954	0.875	0.961	0.939	0.859	0.873	0.973	0.957	0.964	0.957	0.933	0.939	0.889
TAFA5	0.884	0.899	0.976	0.931	0.882	0.959	0.943	0.952	0.924	0.942	0.984	0.862	0.851	0.95	0.982	0.926	0.957	0.858	0.978	0.973	0.92	0.876	0.921	0.953	0.981	0.972	0.955	0.902	0.944	0.843	0.941	0.94	0.861	0.877	0.967	0.944	0.971	0.943	0.922	0.934	0.878
TAT	0.883	0.892	0.969	0.89	0.907	0.965	0.965	0.967	0.905	0.94	0.971	0.87	0.821	0.935	0.982	0.921	0.943	0.888	0.981	0.962	0.935	0.878	0.925	0.935	0.97	0.959	0.921	0.903	0.948	0.904	0.959	0.934	0.893	0.9	0.98	0.94	0.964	0.966	0.927	0.934	0.87
TBC1D10C	0.763	0.661	0.876	0.783	0.866	0.807	0.797	0.832	0.833	0.846	0.827	0.628	0.798	0.819	0.891	0.769	0.822	0.698	0.82	0.801	0.776	0.736	0.766	0.835	0.806	0.847	0.832	0.629	0.813	0.675	0.793	0.858	0.836	0.684	0.796	0.809	0.781	0.784	0.757	0.805	0.67
TBKBP1	0.786	0.791	0.922	0.901	0.87	0.917	0.877	0.935	0.909	0.906	0.953	0.781	0.909	0.889	0.958	0.88	0.897	0.768	0.922	0.907	0.889	0.795	0.899	0.951	0.912	0.917	0.932	0.808	0.893	0.816	0.892	0.941	0.839	0.766	0.895	0.903	0.888	0.864	0.905	0.88	0.826
TBX4	0.856	0.813	0.87	0.829	0.857	0.891	0.868	0.897	0.788	0.843	0.854	0.744	0.681	0.891	0.907	0.818	0.814	0.853	0.866	0.862	0.828	0.825	0.856	0.844	0.884	0.858	0.854	0.742	0.857	0.771	0.882	0.872	0.894	0.882	0.92	0.827	0.885	0.863	0.787	0.825	0.814
TEAD2	0.723	0.756	0.898	0.85	0.809	0.85	0.847	0.863	0.872	0.859	0.932	0.773	0.913	0.857	0.904	0.911	0.905	0.766	0.9	0.849	0.857	0.7	0.834	0.882	0.884	0.903	0.861	0.865	0.826	0.781	0.834	0.894	0.762	0.686	0.853	0.913	0.836	0.854	0.906	0.877	0.795
TMC7	0.844	0.843	0.957	0.871	0.86	0.943	0.894	0.929	0.882	0.896	0.96	0.878	0.832	0.965	0.964	0.921	0.925	0.852	0.935	0.927	0.93	0.831	0.91	0.903	0.962	0.935	0.914	0.848	0.925	0.793	0.954	0.925	0.85	0.84	0.941	0.941	0.927	0.922	0.857	0.893	0.878
TMEM109	0.907	0.817	0.934	0.845	0.9	0.88	0.933	0.889	0.864	0.866	0.87	0.795	0.723	0.908	0.936	0.815	0.91	0.864	0.908	0.893	0.86	0.843	0.824	0.863	0.896	0.913	0.869	0.768	0.906	0.781	0.908	0.886	0.902	0.862	0.926	0.871	0.904	0.896	0.806	0.898	0.8
TMEM121	0.879	0.91	0.933	0.878	0.933	0.958	0.942	0.945	0.933	0.902	0.965	0.835	0.807	0.93	0.974	0.924	0.925	0.881	0.964	0.953	0.941	0.848	0.952	0.944	0.949	0.943	0.953	0.866	0.911	0.868	0.947	0.927	0.888	0.827	0.958	0.959	0.946	0.923	0.956	0.934	0.895
TMEM74B	0.898	0.89	0.949	0.872	0.966	0.929	0.948	0.95	0.925	0.907	0.942	0.804	0.827	0.931	0.983	0.913	0.935	0.886	0.96	0.941	0.902	0.845	0.901	0.931	0.937	0.956	0.92	0.86	0.92	0.841	0.926	0.953	0.906	0.851	0.962	0.955	0.937	0.926	0.923	0.942	0.863
TMPRSS3	0.72	0.827	0.894	0.75	0.768	0.879	0.856	0.87	0.79	0.89	0.902	0.807	0.755	0.847	0.875	0.882	0.882	0.8	0.903	0.869	0.843	0.732	0.832	0.809	0.9	0.883	0.755	0.922	0.851	0.842	0.848	0.802	0.719	0.8	0.876	0.894	0.871	0.932	0.842	0.865	0.752
TNFSF4	0.749	0.724	0.707	0.788	0.563	0.644	0.765	0.635	0.769	0.578	0.698	0.817	0.601	0.799	0.697	0.665	0.791	0.682	0.728	0.736	0.741	0.679	0.604	0.663	0.753	0.757	0.766	0.743	0.701	0.492	0.739	0.725	0.557	0.675	0.762	0.706	0.793	0.641	0.682	0.777	0.778
TNS4	0.791	0.846	0.907	0.849	0.829	0.938	0.873	0.921	0.883	0.935	0.954	0.779	0.805	0.827	0.921	0.869	0.866	0.724	0.932	0.943	0.872	0.883	0.897	0.92	0.908	0.896	0.909	0.856	0.909	0.885	0.877	0.858	0.781	0.812	0.888	0.857	0.918	0.889	0.922	0.85	0.775
TRIM22	0.903	0.848	0.92	0.885	0.927	0.882	0.927	0.906	0.927	0.848	0.906	0.817	0.817	0.925	0.953	0.869	0.92	0.849	0.922	0.914	0.889	0.843	0.853	0.906	0.908	0.93	0.929	0.809	0.902	0.767	0.913	0.948	0.879	0.823	0.936	0.913	0.918	0.864	0.881	0.919	0.865
TRIM50	0.871	0.894	0.962	0.909	0.909	0.952	0.951	0.965	0.951	0.924	0.975	0.865	0.865	0.956	0.99	0.927	0.961	0.855	0.977	0.963	0.938	0.863	0.912	0.942	0.965	0.972	0.94	0.911	0.948	0.85	0.95	0.963	0.854	0.858	0.972	0.96	0.967	0.931	0.94	0.957	0.887
TSPAN1	0.564	0.686	0.812	0.684	0.739	0.775	0.724	0.822	0.879	0.8	0.845	0.787	0.92	0.865	0.848	0.826	0.827	0.61	0.806	0.796	0.867	0.6	0.759	0.764	0.833	0.847	0.746	0.796	0.763	0.61	0.797	0.859	0.559	0.585	0.762	0.895	0.788	0.76	0.785	0.842	0.713
TUBB1	0.875	0.877	0.91	0.919	0.851	0.908	0.945	0.917	0.893	0.845	0.93	0.892	0.805	0.913	0.936	0.865	0.926	0.868	0.936	0.927	0.907	0.833	0.889	0.926	0.928	0.914	0.924	0.872	0.917	0.84	0.937	0.922	0.849	0.862	0.952	0.901	0.937	0.889	0.895	0.91	0.906
UGT2B10	0.912	0.922	0.969	0.915	0.888	0.943	0.977	0.931	0.909	0.904	0.963	0.889	0.799	0.939	0.968	0.908	0.975	0.915	0.982	0.963	0.92	0.852	0.911	0.939	0.969	0.965	0.931	0.916	0.939	0.867	0.952	0.915	0.878	0.881	0.976	0.955	0.964	0.957	0.92	0.951	0.9
UGT2B4	0.872	0.863	0.879	0.829	0.932	0.843	0.889	0.865	0.914	0.846	0.89	0.751	0.791	0.827	0.908	0.853	0.89	0.779	0.897	0.908	0.821	0.831	0.831	0.897	0.856	0.885	0.889	0.805	0.88	0.783	0.841	0.886	0.819	0.779	0.879	0.878	0.889	0.837	0.887	0.884	0.784
UGT2B7	0.882	0.907	0.959	0.9	0.868	0.935	0.929	0.928	0.933	0.886	0.961	0.894	0.86	0.944	0.966	0.898	0.946	0.846	0.975	0.974	0.933	0.865	0.896	0.938	0.974	0.978	0.957	0.905	0.92	0.801	0.948	0.937	0.814	0.835	0.952	0.963	0.954	0.917	0.925	0.926	0.912
UNC5CL	0.91	0.864	0.948	0.83	0.826	0.841	0.928	0.863	0.833	0.862	0.868	0.838	0.737	0.873	0.899	0.837	0.933	0.834	0.933	0.918	0.803	0.888	0.733	0.819	0.909	0.941	0.811	0.919	0.923	0.78	0.867	0.864	0.784	0.918	0.933	0.864	0.926	0.923	0.808	0.891	0.782
UNC93A	0.854	0.843	0.92	0.921	0.841	0.86	0.923	0.887	0.956	0.845	0.928	0.88	0.875	0.947	0.936	0.901	0.959	0.811	0.928	0.913	0.907	0.821	0.821	0.888	0.926	0.947	0.924	0.896	0.899	0.737	0.9	0.954	0.78	0.804	0.932	0.918	0.939	0.853	0.901	0.948	0.874
UPB1	0.763	0.739	0.921	0.749	0.857	0.848	0.867	0.895	0.852	0.858	0.885	0.819	0.884	0.855	0.916	0.862	0.87	0.764	0.911	0.867	0.878	0.794	0.776	0.825	0.883	0.919	0.802	0.854	0.868	0.808	0.883	0.909	0.775	0.771	0.879	0.898	0.841	0.889	0.854	0.854	0.767
UPK3A	0.849	0.841	0.935	0.881	0.825	0.849	0.944	0.864	0.904	0.862	0.917	0.856	0.825	0.884	0.912	0.888	0.972	0.829	0.942	0.903	0.866	0.808	0.79	0.866	0.909	0.943	0.862	0.936	0.897	0.812	0.873	0.89	0.779	0.811	0.919	0.905	0.917	0.901	0.901	0.942	0.816
VAV3	0.917	0.919	0.971	0.9	0.86	0.935	0.969	0.936	0.898	0.915	0.95	0.902	0.792	0.939	0.958	0.903	0.953	0.88	0.983	0.974	0.91	0.916	0.866	0.902	0.977	0.974	0.912	0.946	0.95	0.855	0.946	0.919	0.84	0.936	0.987	0.922	0.986	0.959	0.904	0.935	0.875
XAF1	0.839	0.824	0.93	0.818	0.864	0.943	0.896	0.938	0.814	0.832	0.92	0.859	0.82	0.877	0.947	0.842	0.859	0.865	0.948	0.917	0.914	0.831	0.897	0.915	0.927	0.92	0.896	0.833	0.895	0.879	0.966	0.907	0.874	0.819	0.929	0.929	0.862	0.919	0.883	0.827	0.914
XPNPEP2	0.732	0.791	0.848	0.841	0.672	0.814	0.806	0.847	0.784	0.817	0.874	0.863	0.799	0.904	0.842	0.885	0.849	0.746	0.845	0.844	0.81	0.774	0.751	0.767	0.901	0.859	0.778	0.924	0.846	0.683	0.825	0.872	0.65	0.869	0.892	0.815	0.9	0.834	0.768	0.825	0.799
ZNF385C	0.892	0.816	0.946	0.766	0.91	0.927	0.929	0.915	0.822	0.855	0.896	0.854	0.716	0.885	0.94	0.85	0.88	0.885	0.934	0.904	0.913	0.882	0.861	0.85	0.908	0.905	0.85	0.806	0.927	0.889	0.969	0.871	0.914	0.865	0.939	0.9	0.881	0.944	0.84	0.853	0.838
