# Supplementary material for: Comprehensive transcriptome profiling of BET inhibitor-treated HepG2 cells
Source: PLoS One. 2022 Apr 29;17(4):e0266966. doi: 10.1371/journal.pone.0266966 (PMC9053788; doi:10.1371/journal.pone.0266966)
Supplement: S11 Table — (XLSX) [file pone.0266966.s017.xlsx]

## Sheet: Sheet1
S11 Table. Pearson correlation coefficients (PCC) value of DElncRNA-DEmRNA pairs in Module 2.
	AC004233.2	AC007952.4	AC010168.2	AC010378.1	AC022211.3	AC068946.3	AC092490.1	AC116317.1	AC239799.2	AC245014.3	AC253572.1	AL021155.4	AL356804.1	AL606500.1	CCNT2-AS1	CHKB-DT	CPB2-AS1	LINC00910	NEAT1
ABCA3	0.82	0.902	0.836	0.902	0.65	0.835	0.865	0.758	0.747	0.831	0.821	0.826	0.852	0.876	0.892	0.817	0.827	0.877	0.903
ABCA5	0.839	0.785	0.912	0.915	0.836	0.881	0.862	0.755	0.696	0.901	0.854	0.913	0.853	0.918	0.94	0.875	0.835	0.94	0.939
ABLIM2	0.599	0.462	0.562	0.633	0.57	0.694	0.554	0.394	0.558	0.759	0.559	0.6	0.666	0.673	0.658	0.651	0.514	0.656	0.653
AC080128.1	0.753	0.736	0.88	0.873	0.82	0.826	0.835	0.654	0.612	0.833	0.807	0.878	0.831	0.868	0.909	0.864	0.818	0.899	0.903
AC093323.1	0.919	0.912	0.91	0.984	0.854	0.958	0.954	0.854	0.804	0.93	0.939	0.962	0.932	0.99	0.981	0.917	0.859	0.98	0.979
AC109326.1	0.941	0.865	0.906	0.977	0.832	0.967	0.939	0.838	0.817	0.948	0.954	0.947	0.903	0.984	0.973	0.899	0.84	0.977	0.985
AC118344.2	0.806	0.621	0.73	0.801	0.807	0.816	0.751	0.741	0.641	0.843	0.782	0.849	0.789	0.821	0.853	0.794	0.857	0.833	0.82
AP003068.4	0.635	0.777	0.759	0.718	0.736	0.692	0.717	0.554	0.408	0.594	0.669	0.682	0.681	0.727	0.711	0.645	0.562	0.715	0.683
ARRDC4	0.917	0.826	0.896	0.957	0.853	0.945	0.921	0.844	0.738	0.917	0.872	0.946	0.891	0.963	0.957	0.861	0.875	0.972	0.947
BAIAP3	0.875	0.905	0.941	0.965	0.829	0.967	0.945	0.819	0.854	0.902	0.935	0.925	0.909	0.973	0.946	0.839	0.831	0.959	0.938
CAPN5	0.867	0.706	0.745	0.85	0.653	0.854	0.818	0.857	0.81	0.888	0.791	0.836	0.81	0.858	0.844	0.757	0.821	0.849	0.846
CCDC144NL	0.851	0.805	0.907	0.933	0.898	0.908	0.903	0.784	0.697	0.927	0.875	0.951	0.915	0.949	0.96	0.929	0.83	0.954	0.953
CCN2	0.93	0.887	0.913	0.991	0.839	0.956	0.972	0.867	0.793	0.937	0.93	0.974	0.937	0.988	0.984	0.916	0.893	0.987	0.99
CEP85L	0.632	0.757	0.876	0.809	0.861	0.794	0.812	0.627	0.578	0.733	0.74	0.829	0.813	0.838	0.807	0.742	0.699	0.836	0.812
CNNM4	0.91	0.912	0.948	0.984	0.821	0.952	0.951	0.857	0.843	0.941	0.935	0.955	0.919	0.982	0.971	0.889	0.865	0.98	0.974
CYP7B1	0.567	0.435	0.619	0.617	0.755	0.675	0.567	0.512	0.498	0.657	0.639	0.687	0.62	0.673	0.691	0.634	0.658	0.675	0.645
DACT3	0.584	0.464	0.6	0.674	0.669	0.726	0.667	0.501	0.634	0.763	0.628	0.711	0.736	0.718	0.671	0.691	0.539	0.694	0.691
DHRS2	0.935	0.891	0.917	0.993	0.84	0.957	0.966	0.855	0.798	0.942	0.939	0.972	0.929	0.988	0.987	0.923	0.876	0.99	0.993
DNAJC28	0.799	0.594	0.808	0.832	0.875	0.843	0.797	0.778	0.666	0.864	0.816	0.912	0.792	0.862	0.874	0.808	0.846	0.885	0.872
DOP1B	0.899	0.818	0.858	0.939	0.839	0.916	0.926	0.856	0.773	0.94	0.905	0.958	0.928	0.953	0.946	0.912	0.885	0.941	0.955
DPY19L2P2	0.637	0.696	0.862	0.77	0.734	0.775	0.73	0.595	0.69	0.783	0.733	0.767	0.756	0.797	0.789	0.712	0.704	0.795	0.756
DPYSL3	0.829	0.819	0.932	0.935	0.891	0.953	0.906	0.813	0.821	0.916	0.906	0.936	0.916	0.963	0.954	0.856	0.858	0.956	0.937
DSEL	0.88	0.79	0.815	0.893	0.78	0.893	0.896	0.881	0.703	0.77	0.858	0.876	0.802	0.888	0.897	0.742	0.887	0.893	0.86
EEF1E1P1	0.645	0.789	0.811	0.802	0.632	0.81	0.795	0.474	0.647	0.765	0.714	0.688	0.825	0.81	0.779	0.731	0.571	0.78	0.789
EFNB2	0.746	0.709	0.776	0.75	0.758	0.735	0.7	0.832	0.707	0.736	0.798	0.802	0.678	0.76	0.79	0.69	0.778	0.771	0.724
EFR3B	0.909	0.861	0.908	0.973	0.858	0.981	0.944	0.839	0.808	0.941	0.916	0.948	0.936	0.993	0.978	0.886	0.874	0.98	0.969
EGR1	0.888	0.838	0.929	0.973	0.851	0.962	0.974	0.772	0.76	0.927	0.936	0.949	0.949	0.972	0.984	0.921	0.887	0.969	0.975
FAM171B	0.745	0.674	0.699	0.762	0.915	0.809	0.736	0.643	0.432	0.704	0.754	0.79	0.757	0.822	0.815	0.752	0.692	0.801	0.785
FOS	0.836	0.744	0.868	0.928	0.79	0.967	0.914	0.7	0.785	0.865	0.892	0.874	0.863	0.937	0.931	0.815	0.791	0.936	0.925
G6PD	0.93	0.895	0.925	0.994	0.821	0.972	0.981	0.856	0.815	0.917	0.948	0.956	0.922	0.988	0.983	0.888	0.885	0.986	0.986
GADD45B	0.889	0.877	0.88	0.971	0.823	0.964	0.94	0.815	0.807	0.912	0.886	0.932	0.92	0.979	0.955	0.874	0.812	0.969	0.95
GEMIN8P4	0.772	0.564	0.647	0.76	0.673	0.759	0.684	0.684	0.635	0.824	0.658	0.781	0.699	0.774	0.758	0.731	0.638	0.788	0.761
H2BC6	0.798	0.78	0.828	0.877	0.781	0.847	0.919	0.692	0.571	0.817	0.781	0.867	0.925	0.866	0.883	0.836	0.923	0.86	0.855
HAP1	0.79	0.592	0.61	0.745	0.604	0.781	0.728	0.79	0.797	0.751	0.781	0.754	0.685	0.746	0.746	0.657	0.724	0.735	0.71
HEXIM1	0.949	0.861	0.906	0.983	0.841	0.965	0.96	0.843	0.805	0.956	0.963	0.964	0.924	0.984	0.984	0.927	0.862	0.979	0.99
HMGN1P8	0.731	0.515	0.655	0.726	0.66	0.748	0.697	0.673	0.648	0.795	0.725	0.758	0.729	0.741	0.779	0.724	0.816	0.748	0.76
HTR7P1	0.852	0.707	0.736	0.843	0.744	0.819	0.777	0.833	0.759	0.932	0.783	0.883	0.836	0.857	0.864	0.855	0.819	0.857	0.856
IDUA	0.8	0.769	0.763	0.87	0.632	0.865	0.843	0.746	0.845	0.878	0.783	0.822	0.843	0.878	0.825	0.769	0.717	0.855	0.862
INA	0.782	0.678	0.681	0.805	0.631	0.819	0.724	0.628	0.724	0.801	0.768	0.745	0.742	0.8	0.825	0.743	0.737	0.805	0.809
KCNC3	0.892	0.762	0.798	0.871	0.734	0.863	0.832	0.762	0.69	0.937	0.814	0.849	0.883	0.876	0.891	0.852	0.867	0.866	0.883
KCTD21	0.886	0.837	0.921	0.974	0.819	0.961	0.958	0.784	0.778	0.918	0.913	0.936	0.929	0.969	0.984	0.892	0.904	0.975	0.979
KIAA0513	0.77	0.815	0.97	0.922	0.786	0.903	0.884	0.784	0.853	0.88	0.85	0.902	0.854	0.924	0.912	0.785	0.835	0.942	0.915
LFNG	0.869	0.878	0.869	0.942	0.861	0.919	0.94	0.844	0.768	0.875	0.9	0.95	0.921	0.947	0.94	0.888	0.853	0.933	0.903
LRCH4	0.95	0.886	0.881	0.961	0.799	0.964	0.927	0.845	0.845	0.942	0.954	0.92	0.895	0.971	0.943	0.869	0.806	0.948	0.951
MAP1A	0.636	0.678	0.741	0.779	0.715	0.79	0.798	0.544	0.609	0.694	0.765	0.748	0.767	0.803	0.772	0.724	0.617	0.782	0.815
MIR5087	0.679	0.738	0.745	0.726	0.728	0.674	0.76	0.746	0.532	0.671	0.697	0.777	0.714	0.741	0.704	0.691	0.628	0.721	0.69
MT2A	0.898	0.892	0.901	0.976	0.798	0.927	0.946	0.836	0.783	0.932	0.889	0.946	0.928	0.97	0.967	0.911	0.858	0.971	0.98
MTHFR	0.919	0.894	0.941	0.99	0.864	0.968	0.977	0.863	0.81	0.934	0.941	0.977	0.942	0.991	0.981	0.898	0.904	0.988	0.977
MYLIP	0.892	0.89	0.954	0.977	0.852	0.949	0.956	0.804	0.772	0.946	0.911	0.953	0.956	0.974	0.982	0.915	0.905	0.974	0.966
NANOS1	0.901	0.871	0.926	0.982	0.876	0.963	0.983	0.832	0.752	0.915	0.927	0.968	0.952	0.985	0.99	0.919	0.893	0.981	0.975
NPB	0.787	0.778	0.754	0.818	0.647	0.804	0.816	0.658	0.776	0.903	0.83	0.79	0.861	0.83	0.795	0.856	0.61	0.778	0.812
PAG1	0.892	0.878	0.902	0.954	0.818	0.916	0.908	0.868	0.819	0.964	0.874	0.953	0.934	0.958	0.954	0.902	0.893	0.956	0.945
PCYOX1L	0.872	0.756	0.74	0.843	0.631	0.865	0.787	0.73	0.771	0.841	0.838	0.759	0.774	0.832	0.859	0.759	0.75	0.824	0.824
PDE6D	0.931	0.9	0.911	0.984	0.847	0.962	0.961	0.842	0.8	0.94	0.958	0.957	0.936	0.986	0.99	0.935	0.854	0.976	0.982
PLIN5	0.831	0.826	0.908	0.908	0.821	0.886	0.885	0.788	0.684	0.873	0.825	0.89	0.877	0.92	0.91	0.819	0.837	0.922	0.921
PNPLA8	0.874	0.803	0.915	0.957	0.871	0.93	0.92	0.809	0.741	0.925	0.891	0.961	0.899	0.963	0.976	0.91	0.862	0.98	0.977
RFESD	0.908	0.767	0.798	0.903	0.725	0.907	0.816	0.826	0.816	0.903	0.835	0.866	0.791	0.908	0.901	0.792	0.785	0.917	0.891
RNA5SP221	0.834	0.817	0.814	0.872	0.783	0.883	0.851	0.766	0.674	0.76	0.883	0.821	0.788	0.888	0.892	0.764	0.774	0.876	0.887
RNU1-2	0.88	0.727	0.795	0.873	0.832	0.882	0.901	0.84	0.729	0.875	0.918	0.917	0.874	0.892	0.891	0.861	0.848	0.868	0.876
RNU5D-1	0.815	0.795	0.897	0.897	0.876	0.875	0.874	0.747	0.737	0.914	0.925	0.925	0.893	0.919	0.935	0.932	0.8	0.91	0.932
RNVU1-2	0.821	0.879	0.843	0.88	0.708	0.839	0.805	0.801	0.75	0.825	0.785	0.83	0.786	0.884	0.856	0.741	0.772	0.885	0.871
RNVU1-3	0.753	0.841	0.822	0.825	0.773	0.759	0.819	0.743	0.616	0.757	0.797	0.837	0.775	0.829	0.801	0.791	0.644	0.818	0.811
RNVU1-30	0.905	0.833	0.79	0.889	0.725	0.869	0.91	0.815	0.73	0.884	0.868	0.869	0.892	0.883	0.873	0.859	0.79	0.85	0.848
SERPINB9	0.925	0.845	0.928	0.978	0.837	0.962	0.947	0.832	0.815	0.939	0.953	0.956	0.893	0.978	0.975	0.897	0.838	0.982	0.983
SESN3	0.91	0.83	0.877	0.952	0.821	0.959	0.892	0.826	0.789	0.891	0.888	0.913	0.842	0.964	0.943	0.815	0.811	0.969	0.949
SLC35F1	0.708	0.796	0.758	0.787	0.635	0.786	0.747	0.51	0.517	0.691	0.702	0.666	0.748	0.788	0.802	0.703	0.664	0.775	0.772
SLFN5	0.533	0.407	0.637	0.594	0.65	0.576	0.544	0.634	0.619	0.779	0.538	0.725	0.647	0.632	0.621	0.656	0.617	0.647	0.622
SLIT2	0.599	0.574	0.683	0.691	0.772	0.674	0.729	0.671	0.441	0.647	0.639	0.765	0.724	0.731	0.717	0.687	0.687	0.725	0.734
SMPD3	0.734	0.669	0.647	0.764	0.642	0.807	0.698	0.542	0.608	0.813	0.645	0.687	0.781	0.792	0.759	0.716	0.588	0.766	0.766
SNORD3B-1	0.929	0.88	0.922	0.992	0.847	0.967	0.968	0.848	0.798	0.942	0.939	0.969	0.931	0.992	0.989	0.919	0.866	0.991	0.992
TENT5C	0.824	0.85	0.682	0.813	0.627	0.832	0.74	0.686	0.672	0.741	0.758	0.695	0.746	0.813	0.817	0.706	0.66	0.787	0.763
THAP8	0.85	0.808	0.818	0.904	0.821	0.884	0.904	0.818	0.759	0.896	0.858	0.93	0.897	0.921	0.883	0.875	0.767	0.899	0.888
THEMIS2	0.781	0.823	0.787	0.82	0.803	0.83	0.835	0.796	0.669	0.654	0.885	0.811	0.723	0.833	0.82	0.693	0.706	0.813	0.779
TMEM175	0.79	0.863	0.87	0.874	0.855	0.843	0.885	0.696	0.56	0.83	0.82	0.864	0.91	0.894	0.885	0.868	0.782	0.869	0.884
TOB2P1	0.795	0.795	0.862	0.851	0.827	0.84	0.886	0.821	0.716	0.849	0.856	0.899	0.902	0.871	0.868	0.82	0.918	0.844	0.827
TST	0.938	0.913	0.899	0.989	0.83	0.954	0.969	0.86	0.807	0.938	0.946	0.965	0.939	0.985	0.98	0.93	0.863	0.975	0.978
TXNIP	0.92	0.856	0.915	0.978	0.837	0.953	0.949	0.864	0.812	0.933	0.936	0.965	0.902	0.982	0.971	0.893	0.863	0.984	0.989
USP53	0.868	0.83	0.922	0.941	0.862	0.896	0.898	0.798	0.711	0.929	0.863	0.951	0.901	0.941	0.95	0.901	0.875	0.957	0.949
VWA5B2	0.795	0.881	0.842	0.894	0.808	0.872	0.882	0.67	0.63	0.818	0.828	0.848	0.883	0.91	0.884	0.852	0.711	0.883	0.89
WASHC4	0.852	0.807	0.888	0.916	0.857	0.863	0.869	0.77	0.644	0.897	0.839	0.93	0.877	0.915	0.942	0.902	0.871	0.935	0.936
WDR47	0.903	0.838	0.921	0.97	0.837	0.948	0.917	0.863	0.826	0.933	0.9	0.962	0.885	0.971	0.965	0.86	0.894	0.986	0.967
YPEL1	0.76	0.704	0.804	0.849	0.648	0.88	0.781	0.627	0.869	0.877	0.819	0.78	0.791	0.855	0.845	0.758	0.687	0.852	0.85
ZC3H10	0.865	0.871	0.959	0.97	0.874	0.95	0.959	0.84	0.837	0.929	0.943	0.974	0.933	0.978	0.968	0.897	0.871	0.975	0.963
ZC3H6	0.874	0.889	0.939	0.956	0.8	0.929	0.935	0.804	0.839	0.956	0.924	0.93	0.949	0.954	0.958	0.905	0.887	0.943	0.947
ZFYVE1	0.849	0.868	0.821	0.933	0.818	0.893	0.913	0.782	0.708	0.884	0.852	0.92	0.937	0.937	0.949	0.931	0.844	0.925	0.929
ZNF117	0.769	0.771	0.87	0.862	0.813	0.804	0.8	0.706	0.632	0.854	0.778	0.88	0.818	0.865	0.882	0.844	0.805	0.889	0.881
ZNF837	0.9	0.79	0.834	0.926	0.779	0.91	0.875	0.846	0.847	0.966	0.896	0.929	0.884	0.938	0.929	0.894	0.819	0.932	0.947
ZSWIM6	0.871	0.848	0.923	0.965	0.895	0.952	0.929	0.807	0.775	0.916	0.919	0.963	0.916	0.977	0.983	0.909	0.863	0.982	0.968
